# Supplementary material for: Single molecule turnover of fluorescent ATP by myosin and actomyosin unveil elusive enzymatic mechanisms
Source: Commun Biol. 2021 Jan 13;4:64. doi: 10.1038/s42003-020-01574-0 (PMC7806905; doi:10.1038/s42003-020-01574-0)
Supplement: Supplementary file 6 — Supplementary Data 2 [file 42003_2020_1574_MOESM6_ESM.xlsx]

## Sheet: FIg. 2c i
Time (s)	TIRFM buffer	IVMA buffer
0	26	29.7778
0.052	45.6667	25.8889
0.103	26.3333	41
0.155	22.7778	32.6667
0.207	25.3333	29
0.259	33.7778	27
0.31	27.6667	26
0.362	17.7778	19.7778
0.414	26.3333	39.2222
0.466	29.4444	36.8889
0.517	17.4444	37.8889
0.569	36.6667	30.4444
0.621	21.2222	26.6667
0.673	25	21.1111
0.724	10.1111	26.6667
0.776	38.3333	20.4444
0.828	33.8889	20.1111
0.88	24.1111	4.7778
0.931	20.2222	6.8889
0.983	25.2222	26.3333
1.035	25.3333	40.8889
1.087	22.3333	35.7778
1.138	27.3333	23.5556
1.19	32.3333	34.7778
1.242	28.4444	38.1111
1.294	13.5556	34.3333
1.345	20.4444	35.7778
1.397	27.3333	30.2222
1.449	27.8889	24
1.501	18.5556	29.8889
1.552	24.6667	34.7778
1.604	23.7778	34.8889
1.656	21.4444	25.3333
1.708	16.7778	34.2222
1.759	26.3333	21.7778
1.811	26.7778	32.2222
1.863	15.4444	27
1.915	20.1111	19.7778
1.966	23.4444	32.5556
2.018	19.5556	21.3333
2.07	27.4444	33.7778
2.122	23.8889	35.5556
2.173	22.7778	41.6667
2.225	30.6667	19
2.277	25.2222	22.3333
2.329	13.7778	37.3333
2.38	33	29.6667
2.432	22.4444	40
2.484	26.5556	41.1111
2.536	40.8889	36.1111
2.587	28	30.8889
2.639	15.5556	37.1111
2.691	23.1111	34.8889
2.743	31.3333	31.7778
2.794	18.7778	28
2.846	23.4444	29.1111
2.898	32.3333	31
2.95	16.1111	39.2222
3.001	24.3333	29.2222
3.053	20.5556	26.3333
3.105	25.6667	37.4444
3.157	20.7778	35.7778
3.208	21.8889	32.5556
3.26	20.6667	35.4444
3.312	24	23.1111
3.364	20.2222	24.1111
3.415	36.8889	46.1111
3.467	19.3333	20.1111
3.519	23.8889	37.2222
3.571	36	35.4444
3.622	24.5556	37.2222
3.674	29.2222	41
3.726	28.2222	22.1111
3.778	25.2222	32.1111
3.829	44.2222	25.5556
3.881	27.2222	33.3333
3.933	18.4444	10.3333
3.985	32.4444	26.5556
4.036	23.4444	28
4.088	23.4444	37
4.14	31.8889	33.5556
4.192	32.6667	27.8889
4.243	19.5556	30.2222
4.295	20.5556	23
4.347	26.5556	29.4444
4.399	19.4444	28
4.45	18.8889	18.7778
4.502	32.4444	37.2222
4.554	21.7778	38
4.606	31	28.8889
4.657	29.5556	26.1111
4.709	30.4444	30.4444
4.761	15.5556	32.3333
4.813	34.2222	32.5556
4.864	21.2222	36.7778
4.916	20.2222	31.3333
4.968	26.1111	39.2222
5.02	26.4444	27.7778
5.071	30.7778	25.1111
5.123	21.7778	23.1111
5.175	23.7778	23.2222
5.226	33.2222	31.4444
5.278	18	24.5556
5.33	32.7778	37.1111
5.382	22.3333	28.7778
5.433	35.1111	43.6667
5.485	34.1111	34
5.537	12.6667	26.4444
5.589	22.7778	37.6667
5.64	18.5556	32.5556
5.692	32.6667	14.6667
5.744	21.8889	30.4444
5.796	14.7778	30.2222
5.847	25.4444	37
5.899	19.6667	37.5556
5.951	20.1111	33
6.003	23.4444	41.1111
6.054	29	31.2222
6.106	21.6667	40.2222
6.158	23.1111	35.3333
6.21	29.4444	22.7778
6.261	25	30.6667
6.313	24.8889	29.3333
6.365	16.8889	30.5556
6.417	27.8889	38
6.468	30.5556	38.3333
6.52	24.1111	29.7778
6.572	43.1111	30.5556
6.624	42.5556	20.6667
6.675	19.4444	34.2222
6.727	20.6667	21.1111
6.779	30.5556	25.6667
6.831	17	22
6.882	21.1111	26.1111
6.934	30.8889	27.8889
6.986	15.5556	16.1111
7.038	31.5556	33.1111
7.089	21.2222	26
7.141	25.3333	39.4444
7.193	26	26.5556
7.245	32.2222	28.6667
7.296	28.8889	33.7778
7.348	30.7778	24.4444
7.4	22	45.2222
7.452	18.5556	25.3333
7.503	25	20.7778
7.555	30.4444	21.8889
7.607	25.7778	19.2222
7.659	18.8889	25.3333
7.71	24	28.4444
7.762	28.6667	27.4444
7.814	24.3333	28.8889
7.866	22.1111	43
7.917	33.5556	35.1111
7.969	22.8889	28.8889
8.021	29.6667	27.7778
8.073	31	26.3333
8.124	23.7778	32.6667
8.176	31.8889	24.1111
8.228	41.1111	26.2222
8.28	24.6667	38.1111
8.331	37.3333	34.5556
8.383	34.5556	24.3333
8.435	36.1111	32.4444
8.487	25.7778	38
8.538	45	30.2222
8.59	20	34.1111
8.642	52	28
8.694	24	23
8.745	33.1111	31.7778
8.797	36.4444	26.6667
8.849	35.1111	34.7778
8.901	21.8889	37.8889
8.952	30.1111	31.3333
9.004	32	28.6667
9.056	28.6667	34.7778
9.108	26.4444	33.4444
9.159	29.4444	33.1111
9.211	30.1111	35.7778
9.263	21.7778	27.8889
9.315	29	21.5556
9.366	23.4444	33.8889
9.418	31.7778	35.4444
9.47	32.7778	30.7778
9.522	27.2222	23.7778
9.573	26.3333	39.4444
9.625	25.1111	33.5556
9.677	17.6667	27.1111
9.729	31.2222	31.2222
9.78	28.3333	28.8889
9.832	21.7778	16.5556
9.884	21.2222	25.7778
9.936	18.2222	26.5556
9.987	33.8889	32.2222
10.039	31.5556	33.6667
10.091	38.4444	20.1111
10.142	26.8889	31.6667
10.194	30.2222	37.5556
10.246	27	29.7778
10.298	34.6667	21.5556
10.349	22.1111	24.5556
10.401	21.2222	19.7778
10.453	30.4444	41.5556
10.505	32.1111	37.5556
10.556	38.4444	30.8889
10.608	19.6667	27.6667
10.66	29.3333	27.6667
10.712	26.5556	34.2222
10.763	28.4444	29.6667
10.815	31.3333	34.4444
10.867	34.8889	23.6667
10.919	35.2222	29.1111
10.97	23.7778	27.2222
11.022	12.5556	40.8889
11.074	28.3333	30.6667
11.126	30.4444	26.2222
11.177	36.7778	24.6667
11.229	31.5556	26.6667
11.281	35.6667	40.4444
11.333	25.1111	25.8889
11.384	21.8889	19.4444
11.436	37.4444	25.7778
11.488	24.1111	24.7778
11.54	23.5556	21.8889
11.591	16.6667	46.6667
11.643	30.3333	23.7778
11.695	31.5556	29.6667
11.747	31.6667	28.3333
11.798	22.5556	38.4444
11.85	42.3333	27.1111
11.902	26.6667	29.1111
11.954	22.8889	25.8889
12.005	24.8889	19.3333
12.057	22.6667	27.2222
12.109	44.4444	21.4444
12.161	26	27.1111
12.212	21.2222	25.2222
12.264	23.1111	31.4444
12.316	36.2222	28
12.368	27.2222	30.7778
12.419	31.5556	35.4444
12.471	29	26.8889
12.523	35.3333	30.7778
12.575	31.2222	29.4444
12.626	36.3333	27.5556
12.678	22.1111	26.8889
12.73	29.1111	38.5556
12.782	19.2222	26.6667
12.833	22.6667	25.4444
12.885	23.7778	26.6667
12.937	28.6667	32
12.989	19.7778	22.2222
13.04	18	29.2222
13.092	29.8889	28.5556
13.144	29.4444	26
13.196	22.3333	23.8889
13.247	25.7778	29.3333
13.299	27.8889	32
13.351	23.4444	28.7778
13.403	37.3333	22.3333
13.454	23.3333	34
13.506	25.6667	27.3333
13.558	27.7778	33.4444
13.61	30.8889	24.4444
13.661	14.5556	16.7778
13.713	20.6667	22.7778
13.765	31.2222	11.4444
13.817	31.8889	26
13.868	27.1111	24.2222
13.92	25.5556	32.6667
13.972	12.3333	28.6667
14.024	22.6667	26.6667
14.075	17.3333	29.3333
14.127	34.2222	28.8889
14.179	16.7778	24
14.231	29.8889	24.2222
14.282	29.8889	24.1111
14.334	22.5556	36.1111
14.386	20.7778	25.3333
14.438	20.7778	18.5556
14.489	36.2222	24.3333
14.541	19.2222	45
14.593	20.8889	23.7778
14.645	18.3333	15.1111
14.696	23.8889	33.8889
14.748	20.6667	34.8889
14.8	32.6667	21.3333
14.852	14.6667	30.4444
14.903	32.5556	31.8889
14.955	18.3333	32
15.007	40.8889	18.7778
15.059	30.1111	33.7778
15.11	28.7778	30.6667
15.162	13.4444	22.7778
15.214	31.2222	24
15.265	28.3333	37.7778
15.317	34.4444	37.7778
15.369	30	27
15.421	27.3333	27.2222
15.472	31	21.4444
15.524	22.1111	21.4444
15.576	26.4444	30.5556
15.628	23	37.4444
15.679	31.2222	37.5556
15.731	25	25.5556
15.783	29.2222	17.8889
15.835	46	24.6667
15.886	39.3333	34.1111
15.938	27.2222	30.7778
15.99	34.2222	34.3333
16.042	27.1111	26.6667
16.093	36.5556	37.3333
16.145	23.2222	30
16.197	29.1111	37.4444
16.249	20.2222	24.8889
16.3	27.2222	29.6667
16.352	26.7778	34.7778
16.404	29.2222	30.2222
16.456	35.3333	29.2222
16.507	32.1111	22.5556
16.559	31.2222	29.7778
16.611	35.3333	32.7778
16.663	31.5556	29.4444
16.714	42.6667	24.4444
16.766	35.7778	30.3333
16.818	23.6667	19.1111
16.87	17	33.4444
16.921	27.1111	49.7778
16.973	32.8889	24.8889
17.025	23.5556	32.6667
17.077	27	29.7778
17.128	33.1111	39.1111
17.18	17.2222	25.7778
17.232	40.5556	29.4444
17.284	42.4444	30.6667
17.335	37.4444	8.3333
17.387	24.4444	26
17.439	31	31.1111
17.491	33.5556	19.6667
17.542	26	21.4444
17.594	29.6667	31.2222
17.646	32.2222	28.4444
17.698	31.6667	31.4444
17.749	26.8889	28.6667
17.801	24.3333	32.1111
17.853	19.2222	29.6667
17.905	20.5556	25
17.956	13.8889	33
18.008	24.4444	27.8889
18.06	42.4444	33.1111
18.112	21.4444	28.6667
18.163	24.1111	9.3333
18.215	19.5556	37.7778
18.267	24.8889	30.2222
18.319	40.1111	26.2222
18.37	32.7778	32.5556
18.422	26.6667	32.5556
18.474	19	23.7778
18.526	46.7778	28.2222
18.577	34.2222	25
18.629	31	21.4444
18.681	32.2222	37.4444
18.733	21.1111	25.3333
18.784	36.1111	27.6667
18.836	39.6667	34.2222
18.888	24.2222	21.8889
18.94	25.2222	25.2222
18.991	25.6667	24.4444
19.043	24.8889	29.3333
19.095	34.5556	20.4444
19.147	24	25.7778
19.198	26.3333	35.1111
19.25	21.5556	22.1111
19.302	27.6667	23.5556
19.354	28.6667	38.5556
19.405	19.6667	30.6667
19.457	28.6667	31.8889
19.509	23.1111	20.7778
19.561	22.5556	28.3333
19.612	26.5556	32.8889
19.664	29.2222	21
19.716	30.4444	31.6667
19.768	30	34.4444
19.819	46.8889	30.7778
19.871	31.8889	37.6667
19.923	28.8889	27.6667
19.975	26.7778	27.5556
20.026	28.3333	32.8889
20.078	35.7778	25.7778
20.13	33.2222	31.3333
20.182	33.1111	35.1111
20.233	33.5556	30.6667
20.285	31	25
20.337	45.2222	37.4444
20.388	22.6667	30.7778
20.44	39.4444	35.8889
20.492	36	28.3333
20.544	33.2222	27.2222
20.595	38.5556	26.1111
20.647	27.6667	30.6667
20.699	31.2222	28.8889
20.751	27.4444	30.8889
20.802	27.1111	32.1111
20.854	23.4444	27.4444
20.906	34.1111	30.8889
20.958	31.4444	32.4444
21.009	40	24.4444
21.061	30.6667	29.6667
21.113	27.6667	28
21.165	21.7778	23.3333
21.216	38	29.3333
21.268	34.7778	29.2222
21.32	27.5556	32.6667
21.372	26.7778	39.5556
21.423	19.4444	46.1111
21.475	27.6667	40.3333
21.527	26.3333	21.2222
21.579	37.7778	36.1111
21.63	23.8889	34.8889
21.682	23.3333	25.6667
21.734	28.7778	20.8889
21.786	21.7778	29.2222
21.837	38.7778	35.1111
21.889	25.1111	25
21.941	32.3333	23.8889
21.993	33.5556	21.4444
22.044	31.1111	41.1111
22.096	28.2222	34.2222
22.148	32.1111	18.3333
22.2	24.3333	31
22.251	24.5556	30.7778
22.303	33.2222	27
22.355	28.6667	26.2222
22.407	25.1111	37.4444
22.458	28.8889	28.2222
22.51	23.2222	28.7778
22.562	45.2222	46.7778
22.614	50.4444	39.6667
22.665	22.8889	31.4444
22.717	40.3333	21.6667
22.769	26.4444	41.5556
22.821	24.3333	24.3333
22.872	21.3333	19.7778
22.924	33.8889	43.1111
22.976	33.1111	21.7778
23.028	28.3333	23
23.079	36	27.7778
23.131	29.1111	38.3333
23.183	28.1111	20.2222
23.235	41.1111	27.6667
23.286	19.5556	20.4444
23.338	28.2222	30.1111
23.39	21.6667	34.6667
23.442	23.5556	32.1111
23.493	29.3333	31.7778
23.545	32.6667	40.7778
23.597	17.2222	35.7778
23.649	24.3333	28.8889
23.7	31	34.3333
23.752	28	45.6667
23.804	30.6667	39.3333
23.856	32.1111	26.1111
23.907	21.4444	21.5556
23.959	31.1111	32.3333
24.011	32.5556	39.1111
24.063	22.1111	27.6667
24.114	27.8889	35.3333
24.166	34.3333	33.8889
24.218	19.8889	33.8889
24.27	18.8889	40.5556
24.321	35.7778	31.5556
24.373	27.8889	31.4444
24.425	32.3333	35.7778
24.477	32.1111	34.3333
24.528	21.7778	36.7778
24.58	17.6667	30.7778
24.632	28.2222	30.2222
24.684	32.4444	34.2222
24.735	25.5556	31.2222
24.787	30.2222	31.3333
24.839	31.2222	28.4444
24.891	14.1111	28
24.942	18	45.5556
24.994	24.7778	26.3333
25.046	30.5556	26.8889
25.098	30.6667	26.2222
25.149	29.8889	21.8889
25.201	30.7778	36.6667
25.253	24.6667	25.1111
25.304	22.8889	29.2222
25.356	25.3333	36.2222
25.408	28.2222	26.7778
25.46	37.4444	35.6667
25.511	23	32.8889
25.563	21.1111	31
25.615	45.5556	27.3333
25.667	23.7778	30.8889
25.718	32.2222	25.2222
25.77	38	22
25.822	30	26.7778
25.874	34.4444	39
25.925	21.5556	22.7778
25.977	31.4444	26.6667
26.029	26.5556	28.7778
26.081	26.8889	34.7778
26.132	29.8889	37
26.184	27.8889	47.4444
26.236	21.4444	27.7778
26.288	25.4444	23.2222
26.339	29.3333	17.5556
26.391	35.4444	29.3333
26.443	28.7778	30.5556
26.495	30.6667	34.7778
26.546	35	29
26.598	34.7778	31.1111
26.65	42.4444	28.7778
26.702	33.8889	41.4444
26.753	30.2222	26.7778
26.805	28	41.5556
26.857	26.5556	39.1111
26.909	32.2222	28.1111
26.96	35.6667	22.6667
27.012	24	26
27.064	25.6667	25.5556
27.116	33.1111	30
27.167	39.8889	30.1111
27.219	30.7778	28.1111
27.271	24.5556	26.6667
27.323	16.7778	34.1111
27.374	29.1111	25.3333
27.426	34.7778	52.3333
27.478	31.6667	22.7778
27.53	31.2222	25.3333
27.581	32.2222	27.4444
27.633	25.1111	24.6667
27.685	29.8889	36.2222
27.737	26.4444	37.6667
27.788	34	8.4444
27.84	34.1111	15.2222
27.892	31	33.5556
27.944	30.1111	33.3333
27.995	26.7778	38.8889
28.047	31.6667	31.8889
28.099	18.4444	30.8889
28.151	31.8889	23
28.202	19.2222	32.8889
28.254	29.6667	18.2222
28.306	24.5556	7.4444
28.358	34.5556	11.4444
28.409	30.5556	9.1111
28.461	23	3
28.513	41.2222	7.7778
28.565	18.2222	7.7778
28.616	28.5556	7
28.668	31.3333	8.4444
28.72	49.7778	5.5556
28.772	27.7778	7.3333
28.823	33.2222	10.1111
28.875	26.6667	5.7778
28.927	30.7778	4.5556
28.979	33.5556	2.1111
29.03	23.8889	4.8889
29.082	19.8889	8.2222
29.134	25.7778	5.1111
29.186	21.4444	6
29.237	26.3333	7.6667
29.289	33.6667	4.5556
29.341	38.5556	3.3333
29.393	24.4444	4.1111
29.444	27.3333	6.5556
29.496	28.3333	8.5556
29.548	27	8.5556
29.6	29.1111	5.3333
29.651	26.4444	2.6667
29.703	19.7778	7
29.755	27.6667	1.3333
29.807	32.5556	3.5556
29.858	24.2222	8.3333
29.91	33.1111	6.2222
29.962	35	3.2222
30.014	39.6667	9.8889
30.065	28.7778	3.1111
30.117	17.6667	8
30.169	24.2222	5.2222
30.221	18.5556	5.7778
30.272	24.5556	2.6667
30.324	25.3333	5.6667
30.376	21.2222	6.7778
30.427	25.6667	9.8889
30.479	36.2222	5.3333
30.531	40.5556	5.6667
30.583	31.3333	3.6667
30.634	28.3333	5.8889
30.686	22.7778	3
30.738	26.3333	5.5556
30.79	25.3333	10
30.841	34.6667	4
30.893	26.7778	7.2222
30.945	20.4444	3.5556
30.997	13.3333	9
31.048	37.4444	2
31.1	33.6667	4.6667
31.152	37.4444	5.6667
31.204	30.2222	4.2222
31.255	20.5556	4.7778
31.307	24	6
31.359	11.3333	5.1111
31.411	22.1111	3.7778
31.462	25.7778	5.2222
31.514	31	2.6667
31.566	28.5556	7
31.618	36.8889	8.3333
31.669	30.4444	7.8889
31.721	27.7778	16
31.773	22.2222	4
31.825	36.3333	6.2222
31.876	30.3333	12.5556
31.928	25.2222	7.6667
31.98	40.7778	5.8889
32.032	49.5556	4.8889
32.083	31.2222	5.5556
32.135	25.1111	16
32.187	21	10.2222
32.239	35.4444	2.6667
32.29	29.1111	9.7778
32.342	24.8889	8.3333
32.394	45.3333	4.2222
32.446	42.7778	6.7778
32.497	31.3333	7.3333
32.549	33.1111	7.3333
32.601	41.1111	5.8889
32.653	23.7778	6.7778
32.704	25.5556	5.2222
32.756	36.2222	4.4444
32.808	26	10
32.86	42.1111	8.4444
32.911	25.2222	7.8889
32.963	29.7778	9.5556
33.015	25.5556	3
33.067	30.3333	17.3333
33.118	29.8889	4.3333
33.17	31	10.7778
33.222	28.7778	9.3333
33.274	23.4444	6.7778
33.325	32.4444	4
33.377	35.2222	5.4444
33.429	29.6667	6.5556
33.481	35.8889	6.5556
33.532	34.8889	6
33.584	38.7778	4.3333
33.636	40	6.8889
33.688	24.3333	3
33.739	40.1111	5.4444
33.791	28.6667	14.3333
33.843	21.8889	10.2222
33.895	28.6667	7.1111
33.946	32.5556	11.3333
33.998	34.2222	11.4444
34.05	33.3333	6
34.102	30.6667	4.6667
34.153	21.7778	5.5556
34.205	36.6667	4.1111
34.257	27	4.6667
34.309	36.3333	13.8889
34.36	28.7778	4.6667
34.412	37.3333	8
34.464	26	4.1111
34.516	20.7778	6.7778
34.567	36.7778	4.7778
34.619	31	5.1111
34.671	28.5556	9.6667
34.723	22.8889	6.8889
34.774	25.3333	6.7778
34.826	30.4444	8.2222
34.878	27.7778	3.5556
34.93	35.1111	11.7778
34.981	35.2222	6.2222
35.033	19.4444	11.6667
35.085	26.8889	5.5556
35.137	20.4444	10.6667
35.188	19.3333	8.3333
35.24	25.6667	5
35.292	18.6667	7.8889
35.344	32.5556	4
35.395	37.3333	5.8889
35.447	38.5556	6.1111
35.499	26.3333	8.2222
35.55	27.2222	1.5556
35.602	32.8889	3.7778
35.654	37.5556	6.4444
35.706	38.2222	5.3333
35.757	30	10
35.809	29.2222	2.8889
35.861	21.7778	3.2222
35.913	33.6667	8.6667
35.964	25.4444	8.2222
36.016	31	8.4444
36.068	27.7778	6.2222
36.12	36.4444	2.8889
36.171	23.1111	8.1111
36.223	18.1111	8.6667
36.275	22.3333	6.3333
36.327	25.7778	2.6667
36.378	33.7778	9.6667
36.43	35.1111	8.1111
36.482	21.3333	3.2222
36.534	31.2222	8.2222
36.585	30.4444	9.6667
36.637	30.1111	7.2222
36.689	34	4.6667
36.741	33.5556	4.4444
36.792	25.8889	5.3333
36.844	25	4
36.896	32.1111	8.6667
36.948	33.7778	7.1111
36.999	27.3333	3.4444
37.051	34	5.2222
37.103	22.7778	7.8889
37.155	29.2222	6.7778
37.206	26.8889	5.5556
37.258	25	1.5556
37.31	24.8889	5.1111
37.362	44.5556	3.7778
37.413	20.2222	4.7778
37.465	27.7778	4.6667
37.517	19	9.6667
37.569	30.7778	8.2222
37.62	30.5556	2.6667
37.672	36	2.6667
37.724	34	4
37.776	22.5556	9.7778
37.827	32	4.8889
37.879	33.3333	7.6667
37.931	29.8889	4
37.983	41.1111	6
38.034	27.8889	3.8889
38.086	32.2222	4.1111
38.138	26.6667	9.8889
38.19	22.8889	5.7778
38.241	42.7778	9.1111
38.293	35.3333	4.7778
38.345	32	6.1111
38.397	36.2222	9.1111
38.448	29.3333	6.1111
38.5	27.5556	11.2222
38.552	23.2222	4.2222
38.604	30.1111	2.1111
38.655	33.8889	2
38.707	33.8889	3.3333
38.759	28.8889	6.2222
38.811	20.7778	4.8889
38.862	17.1111	3.2222
38.914	20.1111	3.7778
38.966	23.2222	8.2222
39.018	26	4.1111
39.069	23	6.5556
39.121	20.8889	8.1111
39.173	46.7778	6.5556
39.225	42.1111	4.6667
39.276	41.2222	4.1111
39.328	30.7778	4.5556
39.38	22.2222	7.3333
39.432	32.2222	8.4444
39.483	26.6667	1.3333
39.535	25.6667	6.5556
39.587	37.1111	4
39.639	32	2.2222
39.69	35.8889	3.6667
39.742	27.8889	3.8889
39.794	40.1111	7.4444
39.846	23.4444	8.2222
39.897	30.2222	7
39.949	29.5556	6.5556
40.001	29.7778	6.2222
40.053	18.4444	9
40.104	46.8889	6.8889
40.156	34.4444	10
40.208	30	8.2222
40.26	21.8889	3
40.311	29.6667	5.1111
40.363	32.4444	6.8889
40.415	26.8889	8.1111
40.466	25.4444	5.4444
40.518	31.1111	6.3333
40.57	27.2222	13
40.622	24.7778	3.8889
40.673	29.4444	5.6667
40.725	31.8889	4.4444
40.777	22.7778	7.6667
40.829	27.8889	6
40.88	30	13
40.932	30	11.1111
40.984	24.3333	4
41.036	25.3333	5.4444
41.087	29.8889	3.8889
41.139	31.5556	8.6667
41.191	26.1111	5.6667
41.243	26.1111	7.1111
41.294	27	5.8889
41.346	20.7778	7.4444
41.398	24.6667	4.6667
41.45	20	7.8889
41.501	41.7778	6.7778
41.553	26.2222	9.2222
41.605	23.4444	1.7778
41.657	23.7778	4.3333
41.708	31.4444	10.2222
41.76	28.6667	11.3333
41.812	20.6667	5.4444
41.864	27.2222	4.7778
41.915	17.8889	8.4444
41.967	33.6667	2.1111
42.019	30.1111	3.6667
42.071	29.5556	6.2222
42.122	29.3333	11
42.174	33.8889	6.2222
42.226	22.6667	9.7778
42.278	27.5556	1.6667
42.329	21.8889	7.3333
42.381	26.3333	7.5556
42.433	36.8889	4.1111
42.485	33.2222	2.5556
42.536	35.2222	2.7778
42.588	37.2222	2.4444
42.64	36.6667	2.5556
42.692	29.2222	3.3333
42.743	39.1111	3.7778
42.795	25.3333	4.7778
42.847	28.3333	9.3333
42.899	46.5556	2.8889
42.95	28.8889	5.5556
43.002	29.3333	4.6667
43.054	34.6667	5.4444
43.106	22.7778	7.7778
43.157	22.4444	6.6667
43.209	31.2222	1.6667
43.261	30.2222	8
43.313	31.3333	2.7778
43.364	29.5556	2.6667
43.416	33.2222	4.1111
43.468	22.3333	11.8889
43.52	26.6667	7.5556
43.571	36.1111	6.6667
43.623	19.6667	8.7778
43.675	36	7.4444
43.727	27.8889	4.3333
43.778	31.4444	8
43.83	32.6667	5.8889
43.882	26.8889	3.6667
43.934	34.8889	1.2222
43.985	34.2222	4.8889
44.037	31.6667	8.2222
44.089	30.7778	12.8889
44.141	35.8889	5.7778
44.192	22.2222	4.6667
44.244	28.8889	3.4444
44.296	27.7778	3
44.348	35.1111	4.5556
44.399	29.3333	10.3333
44.451	27.8889	15.1111
44.503	24.7778	12.1111
44.555	29	5.3333
44.606	40.1111	5.4444
44.658	37.2222	5.6667
44.71	29.6667	4.7778
44.762	19.4444	5.3333
44.813	37.3333	9.2222
44.865	23.1111	5.7778
44.917	20.4444	6
44.969	36.6667	4.7778
45.02	26.8889	6
45.072	24.3333	9.8889
45.124	38.6667	5.7778
45.176	26.3333	9
45.227	22.3333	4.8889
45.279	40.7778	5.5556
45.331	24.5556	6.1111
45.383	37.4444	7.1111
45.434	28.7778	1.3333
45.486	27.8889	5.4444
45.538	43.1111	3.5556
45.589	48.8889	8.6667
45.641	43.4444	3
45.693	33.4444	4.8889
45.745	32.2222	6.4444
45.796	40.7778	6.5556
45.848	24.6667	8.1111
45.9	39.7778	10.5556
45.952	45.3333	4.5556
46.003	42.5556	8.3333
46.055	26.6667	11
46.107	45.5556	4
46.159	32.1111	9.4444
46.21	28.3333	4.1111
46.262	29.5556	6.8889
46.314	33.4444	4.2222
46.366	32.1111	5.6667
46.417	35.1111	7.5556
46.469	28.2222	6.8889
46.521	31	12.2222
46.573	32.8889	5.8889
46.624	34.7778	3.6667
46.676	32.7778	11.1111
46.728	40.4444	6.5556
46.78	19.7778	7.8889
46.831	47.2222	12.5556
46.883	42	10
46.935	33.1111	5.5556
46.987	33.4444	8.5556
47.038	34.3333	3.7778
47.09	34.2222	5.7778
47.142	30.3333	12
47.194	35.2222	4.3333
47.245	21.3333	6.7778
47.297	36.2222	3.5556
47.349	33.6667	3.7778
47.401	32.8889	3.3333
47.452	32.2222	9.1111
47.504	21	6.1111
47.556	37	2.6667
47.608	33.1111	10.5556
47.659	38.7778	5.3333
47.711	38.6667	13.4444
47.763	49.3333	5.4444
47.815	26.6667	7.2222
47.866	31.7778	4.4444
47.918	25.1111	3.2222
47.97	42.4444	7.2222
48.022	31	4.6667
48.073	37.4444	6.2222
48.125	30.5556	13.8889
48.177	35.8889	10.2222
48.229	32.1111	6.1111
48.28	29.1111	13
48.332	28.1111	2.1111
48.384	40.5556	7.2222
48.436	23.3333	11.4444
48.487	34.7778	10.3333
48.539	22.4444	7.7778
48.591	27	5.5556
48.643	38.1111	12
48.694	25.5556	3.7778
48.746	26.7778	7.8889
48.798	22.7778	11.6667
48.85	34.5556	5.1111
48.901	32.4444	14.4444
48.953	53.3333	9.8889
49.005	36.3333	7.7778
49.057	32.8889	5.2222
49.108	26	7.6667
49.16	31.4444	9.6667
49.212	24.1111	6.7778
49.264	36.2222	3.1111
49.315	31.2222	9.3333
49.367	13.5556	9
49.419	41.5556	5.7778
49.471	37.1111	7
49.522	37.8889	7.3333
49.574	44.8889	3.8889
49.626	18.5556	3.7778
49.678	29.6667	4.4444
49.729	35.8889	4.6667
49.781	22.7778	3.8889
49.833	39.5556	3.6667
49.885	41.4444	5.8889
49.936	23	9
49.988	30.7778	1
50.04	36.1111	11
50.092	31.8889	1.5556
50.143	44.3333	12.2222
50.195	26.6667	5.1111
50.247	15.2222	11.7778
50.299	33.2222	7.7778
50.35	29.3333	5.8889
50.402	31.1111	6.7778
50.454	26.8889	1.8889
50.506	39.1111	3.5556
50.557	26.3333	8.2222
50.609	40	12.2222
50.661	38.8889	4
50.712	30.1111	2.5556
50.764	27.4444	7.1111
50.816	46.7778	5.2222
50.868	35.1111	9.3333
50.919	37.6667	4.3333
50.971	35.8889	8
51.023	34.5556	2.7778
51.075	34.3333	5.2222
51.126	36.7778	6.5556
51.178	36.4444	7.5556
51.23	31.7778	5.3333
51.282	37.1111	6.5556
51.333	37.3333	8.7778
51.385	33.7778	5.1111
51.437	23.6667	3.6667
51.489	22.8889	7.7778
51.54	35.8889	7.3333
51.592	41.1111	3.1111
51.644	36.4444	5.8889
51.696	20.8889	3.5556
51.747	31.2222	6.6667
51.799	35.3333	4
51.851	42.7778	5.4444
51.903	37.7778	4.6667
51.954	26.8889	9.8889
52.006	22	9.3333
52.058	25.2222	4.3333
52.11	29.8889	6.4444
52.161	39.6667	8.7778
52.213	20.2222	3.4444
52.265	35.7778	2.8889
52.317	34.8889	4
52.368	40.1111	10.1111
52.42	40.2222	11.4444
52.472	32	5.7778
52.524	41.7778	5.7778
52.575	36.6667	4.2222
52.627	37.1111	5
52.679	22.5556	5.8889
52.731	36.1111	8.3333
52.782	29.4444	11.5556
52.834	37.5556	7.5556
52.886	39.7778	8
52.938	28.3333	7.7778
52.989	32.2222	9.1111
53.041	36.3333	10
53.093	19.4444	5.1111
53.145	36.4444	4.8889
53.196	43.7778	4.6667
53.248	32.6667	5.6667
53.3	39	5.4444
53.352	28.6667	8.2222
53.403	40	10.6667
53.455	34.5556	8.2222
53.507	30.7778	6.3333
53.559	32.2222	4.2222
53.61	40	6
53.662	43.1111	7
53.714	32.3333	10.3333
53.766	42	5.3333
53.817	33.4444	8
53.869	57.8889	6
53.921	51.6667	14
53.973	36.7778	6
54.024	42.8889	4.5556
54.076	51.7778	2.8889
54.128	36.6667	5.1111
54.18	27.5556	7.6667
54.231	48.1111	3.1111
54.283	38.2222	4.5556
54.335	38.8889	6.7778
54.387	38.3333	7.5556
54.438	42.7778	4.5556
54.49	34.3333	5.5556
54.542	41.1111	12.5556
54.594	38.7778	4.7778
54.645	40.6667	3
54.697	39.7778	3.8889
54.749	26.7778	4.1111
54.801	40.8889	7.2222
54.852	47.6667	7.4444
54.904	27.3333	4.6667
54.956	27.5556	11.6667
55.008	42.3333	2.6667
55.059	28.2222	11.6667
55.111	39.7778	11.5556
55.163	32.2222	6.8889
55.215	43.3333	5.3333
55.266	36.6667	4.2222
55.318	57.3333	6.4444
55.37	31.6667	6.2222
55.422	41.2222	7.4444
55.473	34.7778	4.2222
55.525	41.1111	10
55.577	41.1111	10.7778
55.628	35.7778	7.6667
55.68	24.8889	6.8889
55.732	29.4444	6.8889
55.784	33.1111	7.3333
55.835	33.2222	5.8889
55.887	26.7778	8.4444
55.939	39.6667	7
55.991	33.7778	9.4444
56.042	22.8889	6.4444
56.094	30.6667	5.5556
56.146	34.4444	14.5556
56.198	31.4444	8
56.249	26.6667	8.8889
56.301	46.1111	5.2222
56.353	32.6667	8.2222
56.405	33.8889	8.5556
56.456	41.3333	5.4444
56.508	36.5556	3.6667
56.56	37.6667	9.3333
56.612	35.6667	6.1111
56.663	29.1111	5.1111
56.715	37	6.3333
56.767	38.3333	5.6667
56.819	29.5556	9
56.87	31.5556	7.6667
56.922	20.4444	5.7778
56.974	22.3333	10.2222
57.026	35.5556	5.1111
57.077	41.6667	6
57.129	35.5556	11
57.181	17.6667	5.4444
57.233	29.7778	4.8889
57.284	22.1111	10.3333
57.336	25	2.2222
57.388	40.5556	4.1111
57.44	42.6667	8.2222
57.491	36.4444	5
57.543	28.3333	3
57.595	26.5556	6.6667
57.647	36.4444	3.1111
57.698	27.3333	9
57.75	29.5556	3.8889
57.802	35.6667	6.3333
57.854	41.7778	5.4444
57.905	25.8889	8.3333
57.957	19.8889	5.4444
58.009	33.3333	3.1111
58.061	32.6667	8.4444
58.112	34.2222	2
58.164	26.8889	3.7778
58.216	32.5556	5.4444
58.268	37	9.6667
58.319	25.2222	1.3333
58.371	29.7778	3.5556
58.423	26.3333	9.7778
58.475	27.3333	9.2222
58.526	21.7778	2.7778
58.578	30.4444	5.8889
58.63	28.4444	4.3333
58.682	27.5556	9.5556
58.733	27.7778	7.5556
58.785	26.2222	3.6667
58.837	23.7778	15.5556
58.889	24.3333	6.6667
58.94	37.4444	8.8889
58.992	23.1111	5.3333
59.044	43.2222	3.3333
59.096	34.3333	7.1111
59.147	18.1111	6.8889
59.199	29.2222	6.6667
59.251	26.8889	3.3333
59.303	22	3.2222
59.354	16.5556	5
59.406	55	3.8889
59.458	34.2222	6.8889
59.51	29.2222	6.8889
59.561	26.6667	1.6667
59.613	32.4444	13.8889
59.665	38.3333	2.8889
59.717	35.4444	4.8889
59.768	23.6667	5.2222
59.82	32.8889	7.5556
59.872	30.7778	4.3333
59.924	31.8889	7.6667
59.975	40.1111	9
60.027	23.5556	3.4444
60.079	47.3333	3.8889
60.131	30.8889	6.3333
60.182	24.6667	8.6667
60.234	38.6667	8.7778
60.286	33.4444	6.2222
60.338	21.7778	11.4444
60.389	29.7778	4
60.441	24.5556	8.4444
60.493	28.3333	2.7778
60.545	20	4.3333
60.596	27	8.4444
60.648	26.1111	8
60.7	32.3333	2.6667
60.751	33.8889	4.3333
60.803	34.7778	6.4444
60.855	23.5556	2.1111
60.907	26.4444	5.4444
60.958	22.7778	3.1111
61.01	33.6667	5.1111
61.062	29.2222	5.3333
61.114	33.3333	2.1111
61.165	29.6667	11
61.217	33.4444	11.7778
61.269	23.6667	4.4444
61.321	27.7778	3.5556
61.372	28.3333	5.1111
61.424	35.4444	1.5556
61.476	30.6667	2.6667
61.528	30.7778	4.8889
61.579	29.5556	6.3333
61.631	26.5556	5.8889
61.683	37.2222	8.6667
61.735	25.2222	6.1111
61.786	30.7778	2.5556
61.838	35.8889	7.7778
61.89	27.3333	3.5556
61.942	32.3333	3.8889
61.993	37.1111	7.2222
62.045	38.3333	9.2222
62.097	37.1111	9
62.149	37.1111	5.8889
62.2	19.2222	7
62.252	35.4444	9.7778
62.304	22	6.5556
62.356	29.5556	4.8889
62.407	28.1111	5.1111
62.459	23.8889	9
62.511	39.6667	7
62.563	25.3333	3
62.614	47.6667	6
62.666	24	4.8889
62.718	29	5.1111
62.77	22.3333	2.3333
62.821	30.1111	6.1111
62.873	43.1111	7.8889
62.925	39.1111	11.8889
62.977	24.3333	7.4444
63.028	27.7778	1.6667
63.08	36.2222	7.2222
63.132	32.1111	5.4444
63.184	24.3333	5.4444
63.235	27.2222	8
63.287	34.1111	5.1111
63.339	20.6667	4.2222
63.391	31.7778	3.3333
63.442	28.8889	4.4444
63.494	33.3333	9.6667
63.546	25.5556	5
63.598	41.1111	6.7778
63.649	31.7778	8.2222
63.701	33.3333	3.7778
63.753	28	5.5556
63.805	37.3333	6.4444
63.856	24.6667	4.6667
63.908	33.7778	7.1111
63.96	39.7778	7.7778
64.012	40.5556	5.1111
64.063	42.5556	3.2222
64.115	31.1111	3.6667
64.167	33.7778	4.1111
64.219	30	4.3333
64.27	30.8889	3.6667
64.322	32.2222	5.8889
64.374	32.7778	9.4444
64.426	44.7778	5.3333
64.477	30.6667	5.8889
64.529	32	5
64.581	38.7778	3
64.633	39.2222	4.1111
64.684	36.7778	8.2222
64.736	27.4444	7.4444
64.788	27	5.5556
64.84	32.6667	3.6667
64.891	28.4444	7.2222
64.943	26.5556	4
64.995	27.7778	8.2222
65.047	28.7778	11.4444
65.098	35	3.2222
65.15	35.3333	6.4444
65.202	30.6667	5.3333
65.254	30	7.7778
65.305	29.6667	2.7778
65.357	29	6.8889
65.409	40.8889	9
65.461	26	8.1111
65.512	35.7778	8.2222
65.564	36.4444	8.1111
65.616	28.3333	7.8889
65.668	34.2222	7.4444
65.719	24.5556	7.4444
65.771	36.6667	5.2222
65.823	38	7.1111
65.874	36.6667	5.6667
65.926	36.3333	10.5556
65.978	49.2222	5
66.03	26.6667	4.6667
66.081	24.8889	6.7778
66.133	36.3333	6.7778
66.185	31.4444	4.7778
66.237	32.6667	3.3333
66.288	44.6667	1.3333
66.34	35.3333	2
66.392	35.2222	4.4444
66.444	36.8889	4.7778
66.495	46.2222	7.8889
66.547	29.8889	8
66.599	44.6667	3.5556
66.651	42.4444	5.7778
66.702	32.4444	4.5556
66.754	34.4444	1.5556
66.806	23.5556	3.7778
66.858	38.2222	7.1111
66.909	45.8889	11.2222
66.961	31.7778	7.4444
67.013	28.1111	8
67.065	37.5556	7.4444
67.116	38.6667	10.2222
67.168	38.1111	5.8889
67.22	29.7778	12.1111
67.272	30.5556	11.6667
67.323	26.4444	5.6667
67.375	32.8889	3.1111
67.427	35.1111	7.2222
67.479	31.4444	8.7778
67.53	43.4444	6.6667
67.582	27.7778	6.2222
67.634	29.1111	6.5556
67.686	24.6667	8.7778
67.737	29.3333	6.4444
67.789	29.2222	8.7778
67.841	34.2222	4.2222
67.893	32.5556	3.7778
67.944	27.2222	2.2222
67.996	39.4444	7
68.048	48.6667	7.3333
68.1	39.2222	3.3333
68.151	31.6667	3.3333
68.203	29.4444	6.4444
68.255	21.8889	5.1111
68.307	33.7778	9.1111
68.358	42.2222	7.2222
68.41	33.1111	12.8889
68.462	21.2222	4
68.514	29.7778	3.6667
68.565	40.7778	4.5556
68.617	39.2222	9.3333
68.669	26.6667	5.8889
68.721	25.1111	3.3333
68.772	35.2222	8
68.824	32.2222	9.5556
68.876	17.7778	7.1111
68.928	30.1111	4.3333
68.979	30.4444	3.2222
69.031	37.1111	5.3333
69.083	35.6667	7.3333
69.135	23.8889	6.1111
69.186	35.5556	4.1111
69.238	36.1111	12.4444
69.29	32.4444	6.6667
69.342	31.8889	7.2222
69.393	29.4444	2.8889
69.445	23.1111	5.4444
69.497	24.5556	6.2222
69.549	34.6667	7.2222
69.6	40.7778	9.2222
69.652	30.7778	4.2222
69.704	40.8889	6.6667
69.756	24.2222	8.1111
69.807	27.7778	8.7778
69.859	28.7778	5.3333
69.911	36.2222	8.4444
69.963	39.7778	5.8889
70.014	43.4444	5.8889
70.066	39.6667	5.1111
70.118	37.5556	5.4444
70.17	34.4444	3.5556
70.221	27.5556	5.2222
70.273	30.1111	5.8889
70.325	26	6.2222
70.377	32.7778	5
70.428	31.2222	4.1111
70.48	23.7778	8.2222
70.532	33	6.2222
70.584	34	5.1111
70.635	30.2222	4.1111
70.687	22.7778	4.4444
70.739	28.6667	3
70.79	35	5.2222
70.842	31.7778	13
70.894	27.1111	7.3333
70.946	29	3.5556
70.997	22.3333	5.8889
71.049	41.6667	4.3333
71.101	38.2222	9.6667
71.153	30.6667	4.2222
71.204	40	6.7778
71.256	28.7778	9.8889
71.308	27.1111	5
71.36	34.3333	7.2222
71.411	32.7778	3.3333
71.463	39.5556	7.6667
71.515	35.1111	8.2222
71.567	30.2222	11.2222
71.618	28.1111	5.7778
71.67	33.1111	8.5556
71.722	36.1111	3.5556
71.774	41.3333	6
71.825	50.1111	9.1111
71.877	28.4444	4.3333
71.929	33.2222	6
71.981	30.8889	11.5556
72.032	14.7778	4
72.084	36.2222	6
72.136	28.2222	6.6667
72.188	38.5556	12.7778
72.239	38.4444	7.6667
72.291	29	8.7778
72.343	31.8889	4.1111
72.395	33.6667	3.4444
72.446	35.7778	2.7778
72.498	27.7778	6.1111
72.55	38.4444	14.6667
72.602	36	2.4444
72.653	29.7778	5.3333
72.705	42.1111	5.6667
72.757	32	8.2222
72.809	37.1111	3.2222
72.86	28.1111	2.6667
72.912	41.1111	4.5556
72.964	27.8889	4.5556
73.016	19.5556	6.5556
73.067	21.6667	9.1111
73.119	35.2222	10.4444
73.171	26.5556	6.7778
73.223	44.4444	9.3333
73.274	41.2222	7.6667
73.326	26.8889	5.1111
73.378	38.2222	2.5556
73.43	30.4444	7
73.481	23.2222	9.4444
73.533	36.5556	11.6667
73.585	39.3333	8.1111
73.637	41.2222	5.4444
73.688	41.4444	6.7778
73.74	36	6.8889
73.792	50.7778	7.7778
73.844	19.7778	4.8889
73.895	33	8.6667
73.947	35.4444	4.8889
73.999	33.7778	5.5556
74.051	39.3333	9.2222
74.102	23.1111	2.8889
74.154	33.2222	8.5556
74.206	38.5556	11.7778
74.258	27	4.2222
74.309	47.7778	6
74.361	31.4444	5.4444
74.413	28.4444	7.2222
74.465	32	5.5556
74.516	42.7778	5.6667
74.568	32.5556	3.2222
74.62	31.6667	6
74.672	31	2.4444
74.723	37.5556	7.3333
74.775	45.3333	9.3333
74.827	41.1111	6.4444
74.879	28	6
74.93	29.2222	8.1111
74.982	33.2222	12.1111
75.034	35.3333	7.3333
75.086	27	10.4444
75.137	26.7778	4.4444
75.189	38.1111	6.4444
75.241	29.5556	6.2222
75.293	25.7778	5.2222
75.344	19.8889	7.2222
75.396	29.1111	12.2222
75.448	30.2222	7.6667
75.5	30.7778	5.1111
75.551	41.6667	10.5556
75.603	35.1111	3.1111
75.655	40.5556	3.7778
75.707	39.2222	6.2222
75.758	44.2222	8
75.81	23.4444	5.8889
75.862	29.8889	12.8889
75.913	26.4444	7.6667
75.965	50.8889	6.6667
76.017	37.4444	7.8889
76.069	26.6667	8.8889
76.12	30.5556	4.5556
76.172	16.8889	6.6667
76.224	23.5556	4.3333
76.276	34.8889	7.1111
76.327	29.3333	8.5556
76.379	29.4444
76.431	31.2222
76.483	35.4444
76.534	34.7778
76.586	30.4444
76.638	35.1111
76.69	43.5556
76.741	39.2222
76.793	27.7778
76.845	27.1111
76.897	40.4444
76.948	40.5556
77	34.3333
77.052	29.1111
77.104	33.7778
77.155	33.1111
77.207	38.6667
77.259	25.1111
77.311	50.1111
77.362	24.5556
77.414	23.6667
77.466	37.1111
77.518	33.5556
77.569	31.8889
77.621	41.1111
77.673	39.7778
77.725	38
77.776	13.4444
77.828	31.2222
77.88	27.2222
77.932	34.1111
77.983	28
78.035	30.5556
78.087	30.1111
78.139	43.2222
78.19	30.6667
78.242	32.4444
78.294	24
78.346	29.4444
78.397	25.1111
78.449	27.3333
78.501	46.5556
78.553	25.5556
78.604	46.8889
78.656	43.6667
78.708	42.5556
78.76	31.1111
78.811	34.6667
78.863	37.3333
78.915	36.7778
78.967	33.3333
79.018	23.6667
79.07	39
79.122	38.2222
79.174	35.3333
79.225	33.6667
79.277	31.5556
79.329	35.3333
79.381	36
79.432	43.5556
79.484	39
79.536	28.7778
79.588	36.5556
79.639	28.1111
79.691	37.3333
79.743	39.1111
79.795	43.4444
79.846	35.6667
79.898	38.6667
79.95	42.8889
80.002	28.4444
80.053	29.2222
80.105	31.5556
80.157	33.4444
80.209	25.6667
80.26	30.4444
80.312	29.8889
80.364	43.7778
80.416	42.6667
80.467	44
80.519	29.2222
80.571	35.4444
80.623	28.4444
80.674	38.3333
80.726	39.6667
80.778	49.4444
80.83	27.5556
80.881	41.5556
80.933	31.6667
80.985	27.1111
81.036	23.7778
81.088	26.6667
81.14	30.8889
81.192	47.7778
81.243	38.8889
81.295	44.3333
81.347	32.2222
81.399	22.5556
81.45	31.4444
81.502	34.3333
81.554	45.7778
81.606	34
81.657	41
81.709	27.6667
81.761	23.4444
81.813	34.1111
81.864	29.3333
81.916	40.1111
81.968	37.8889
82.02	37.7778
82.071	27.3333
82.123	52.3333
82.175	44
82.227	45.7778
82.278	16.8889
82.33	35.6667
82.382	33.5556
82.434	22.8889
82.485	33.6667
82.537	30.8889
82.589	35.6667
82.641	26
82.692	36.2222
82.744	27.8889
82.796	17.5556
82.848	34.4444
82.899	33.5556
82.951	38
83.003	28.2222
83.055	34.1111
83.106	35.6667
83.158	32.3333
83.21	23.5556
83.262	32.5556
83.313	38.7778
83.365	24.2222
83.417	21.8889
83.469	34.7778
83.52	33.2222
83.572	29.8889
83.624	42.1111
83.676	40.5556
83.727	31.6667
83.779	31.8889
83.831	35.5556
83.883	22.1111
83.934	32
83.986	28
84.038	42.6667
84.09	30.7778
84.141	46.2222
84.193	34.3333
84.245	27.6667
84.297	35.7778
84.348	40.6667
84.4	22.6667
84.452	35.8889
84.504	34.5556
84.555	36.3333
84.607	38.2222
84.659	44.3333
84.711	31.8889
84.762	28.1111
84.814	35.1111
84.866	32.5556
84.918	25.4444
84.969	31.3333
85.021	44.4444
85.073	22
85.125	21.1111
85.176	20.3333
85.228	45.2222
85.28	40
85.332	27.4444
85.383	27.6667
85.435	35.8889
85.487	25.1111
85.539	37
85.59	30.8889
85.642	30.2222
85.694	42.1111
85.746	36.2222
85.797	35.8889
85.849	29.4444
85.901	30.7778
85.952	29.3333
86.004	35
86.056	43.1111
86.108	44.3333
86.159	39.8889
86.211	31.4444
86.263	38.1111
86.315	34.5556
86.366	26.7778
86.418	35.7778
86.47	20.1111
86.522	39.7778
86.573	47.4444
86.625	37.2222
86.677	29.6667
86.729	27.3333
86.78	43.8889
86.832	25.2222
86.884	34.1111
86.936	29.2222
86.987	23.3333
87.039	29
87.091	33.1111
87.143	41.3333
87.194	26.3333
87.246	27.5556
87.298	40.8889
87.35	32
87.401	38.5556
87.453	42.5556
87.505	31.1111
87.557	28.6667
87.608	28
87.66	21.5556
87.712	19.7778
87.764	39.7778
87.815	34.3333
87.867	51.6667
87.919	34.1111
87.971	30.8889
88.022	36.4444
88.074	47.8889
88.126	34.2222
88.178	41
88.229	39
88.281	34.3333
88.333	45.5556
88.385	41.1111
88.436	43.2222
88.488	26.5556
88.54	44.5556
88.592	41.8889
88.643	39.7778
88.695	32.3333
88.747	42
88.799	29.8889
88.85	33.7778
88.902	35.8889
88.954	60.8889
89.006	27.2222
89.057	32.6667
89.109	29.3333
89.161	42.7778
89.213	38
89.264	43.1111
89.316	27.4444
89.368	36.1111
89.42	36
89.471	35.4444
89.523	30.3333
89.575	26.6667
89.627	36.8889
89.678	24.5556
89.73	35
89.782	34.6667
89.834	20.8889
89.885	37.2222
89.937	42.3333
89.989	26.2222
90.041	39.3333
90.092	31.5556
90.144	48.2222
90.196	36.7778
90.248	29.4444
90.299	36.2222
90.351	42.5556
90.403	39.2222
90.455	46.7778
90.506	35.1111
90.558	48.2222
90.61	37.4444
90.662	41.3333
90.713	39.6667
90.765	34.7778
90.817	35.3333
90.869	34.2222
90.92	32.5556
90.972	40.8889
91.024	54.5556
91.076	42.7778
91.127	44.8889
91.179	30.3333
91.231	40.5556
91.282	30.8889
91.334	28.1111
91.386	53.6667
91.438	40.6667
91.489	38.5556
91.541	42.7778
91.593	32
91.645	29.3333
91.696	45.5556
91.748	23.7778
91.8	39.6667
91.852	29.3333
91.903	26.1111
91.955	38.2222
92.007	40.6667
92.059	33.7778
92.11	45.8889
92.162	39.8889
92.214	48.3333
92.266	47.6667
92.317	32.7778
92.369	45.4444
92.421	49.8889
92.473	37.1111
92.524	37.4444
92.576	21
92.628	29.5556
92.68	41.1111
92.731	31.6667
92.783	37.5556
92.835	39.3333
92.887	38.5556
92.938	41.4444
92.99	32.4444
93.042	44.4444
93.094	40.6667
93.145	32.7778
93.197	33.2222
93.249	33.2222
93.301	32
93.352	19.8889
93.404	29.3333
93.456	22.3333
93.508	26.7778
93.559	31.3333
93.611	28
93.663	25.7778
93.715	35.6667
93.766	26.7778
93.818	43.8889
93.87	46.2222
93.922	32.7778
93.973	40.7778
94.025	39.8889
94.077	46.3333
94.129	39.6667
94.18	23.5556
94.232	22.8889
94.284	44.7778
94.336	28.3333
94.387	37.5556
94.439	43.2222
94.491	27.5556
94.543	37.2222
94.594	22.1111
94.646	34.2222
94.698	34.6667
94.75	29.1111
94.801	31.5556
94.853	47.3333
94.905	26.5556
94.957	65.4444
95.008	40
95.06	29.4444
95.112	32.8889
95.164	26
95.215	45.2222
95.267	36.7778
95.319	30.4444
95.371	42.5556
95.422	29.4444
95.474	18.6667
95.526	31
95.578	31.2222
95.629	41.7778
95.681	27.4444
95.733	26.7778
95.785	37
95.836	33.8889
95.888	41.1111
95.94	28.6667
95.992	23
96.043	43.2222
96.095	40.1111
96.147	25.7778
96.198	32.3333
96.25	39.4444
96.302	23.8889
96.354	47.3333
96.405	41.1111
96.457	41.8889
96.509	32.6667
96.561	34.1111
96.612	34.1111
96.664	31.6667
96.716	25
96.768	34.7778
96.819	33.2222
96.871	30.3333
96.923	36.7778
96.975	42.1111
97.026	34.7778
97.078	25.5556
97.13	48.1111
97.182	49.4444
97.233	30.3333
97.285	24.1111
97.337	33.2222
97.389	30.1111
97.44	38.4444
97.492	36.1111
97.544	36.2222
97.596	43.7778
97.647	37.3333
97.699	27.6667
97.751	39.1111
97.803	33.3333
97.854	28.3333
97.906	34.4444
97.958	27.5556
98.01	27.8889
98.061	28.2222
98.113	46.4444
98.165	48.7778
98.217	36.7778
98.268	48.5556
98.32	21.5556
98.372	36.4444
98.424	40
98.475	26.8889
98.527	37.6667
98.579	38.7778
98.631	30.8889
98.682	49.2222
98.734	25.5556
98.786	42.4444
98.838	26.4444
98.889	41.8889
98.941	23.4444
98.993	42.6667
99.045	26.4444
99.096	33.7778
99.148	32
99.2	36.5556
99.252	48.2222
99.303	35.3333
99.355	43.7778
99.407	41.2222
99.459	25.4444
99.51	25.1111
99.562	36.5556
99.614	28.5556
99.666	53.4444
99.717	36.1111
99.769	30.5556
99.821	32.2222
99.873	35.1111
99.924	46.3333
99.976	28.4444
100.028	30.6667
100.08	32.4444
100.131	49.1111
100.183	33.5556
100.235	24.5556
100.287	21.6667
100.338	22.4444
100.39	28.5556
100.442	24.5556
100.494	23.3333
100.545	24.5556
100.597	27.6667
100.649	34.1111
100.701	33.1111
100.752	29.1111
100.804	42.3333
100.856	39.3333
100.908	34.7778
100.959	25.6667
101.011	20.2222
101.063	22.1111
101.115	35.1111
101.166	32.4444
101.218	25.6667
101.27	35.6667
101.321	30.3333
101.373	25.4444
101.425	31.3333
101.477	28.3333
101.528	30.4444
101.58	27.5556
101.632	32.7778
101.684	28.6667
101.735	28.1111
101.787	22
101.839	28.1111
101.891	31.4444
101.942	20.8889
101.994	35.4444
102.046	25.2222
102.098	23.8889
102.149	21.7778
102.201	34.5556
102.253	28.4444
102.305	37
102.356	28.7778
102.408	33.1111
102.46	30.1111
102.512	33.2222
102.563	14.3333
102.615	36.7778
102.667	34
102.719	21.8889
102.77	29.5556
102.822	30.2222
102.874	18.2222
102.926	37.6667
102.977	30.1111
103.029	27
103.081	36.4444
103.133	20
103.184	31.4444
103.236	17.5556
103.288	25.2222
103.34	25.8889
103.391	27.1111
[truncated: 15,394 more rows]

## Sheet: Fig. 2c ii
Time (s)	HMM basal ATPase
0	100.5
0.052	93.25
0.103	87.25
0.155	89.5
0.207	97.75
0.259	96.25
0.31	75.5
0.362	86.75
0.414	105
0.466	91
0.517	93.5
0.569	93
0.621	103
0.673	116
0.724	103
0.776	102.5
0.828	76.25
0.88	91.5
0.931	98.25
0.983	76.75
1.035	105.75
1.087	88.5
1.138	83
1.19	97
1.242	115.75
1.294	116
1.345	87.75
1.397	89.75
1.449	78.25
1.501	103.5
1.552	117
1.604	113.5
1.656	84
1.708	108.5
1.759	99.25
1.811	84
1.863	87.5
1.915	85.75
1.966	105.5
2.018	87.25
2.07	107.75
2.122	126.5
2.173	75.25
2.225	102.75
2.277	87.75
2.329	73.5
2.38	100.25
2.432	90
2.484	111
2.536	92.25
2.587	94.25
2.639	116.25
2.691	84.25
2.743	87
2.794	109.5
2.846	89.25
2.898	106
2.95	99.25
3.001	91.25
3.053	75.75
3.105	82.75
3.157	101.25
3.208	95.75
3.26	97.75
3.312	80
3.364	105.75
3.415	103.25
3.467	70.75
3.519	97.25
3.571	98.25
3.622	72.5
3.674	76
3.726	72.75
3.778	89.25
3.829	94.25
3.881	106.5
3.933	83
3.985	96
4.036	66.5
4.088	91.75
4.14	92
4.192	79.75
4.243	88
4.295	99.75
4.347	96.25
4.399	70.5
4.45	95.25
4.502	96
4.554	99
4.606	70.5
4.657	97
4.709	84.5
4.761	109
4.813	89.25
4.864	108.75
4.916	94.5
4.968	101
5.019	80.25
5.071	86.5
5.123	90
5.175	92.75
5.226	84
5.278	80.5
5.33	91.25
5.382	85.5
5.433	92.5
5.485	110.75
5.537	87.25
5.589	102.75
5.64	76
5.692	84
5.744	82
5.796	89
5.847	92.75
5.899	100.25
5.951	67
6.003	86.5
6.054	83.5
6.106	104
6.158	93.75
6.21	75.75
6.261	88
6.313	82.75
6.365	103.75
6.417	89.25
6.468	77.75
6.52	74
6.572	94.75
6.624	87.25
6.675	73.25
6.727	91
6.779	70.75
6.831	82.75
6.882	97.75
6.934	101
6.986	95
7.038	80.5
7.089	86.25
7.141	73.75
7.193	100.75
7.245	84.5
7.296	91.25
7.348	87.75
7.4	65.75
7.452	84.75
7.503	89.75
7.555	111.75
7.607	76.25
7.659	72
7.71	84
7.762	98.75
7.814	105.75
7.866	78
7.917	90.5
7.969	101
8.021	86.75
8.073	79.25
8.124	88.25
8.176	83
8.228	95.75
8.28	90.5
8.331	89.75
8.383	94
8.435	96
8.487	105
8.538	79.25
8.59	106.5
8.642	88
8.694	119.25
8.745	88.75
8.797	95.5
8.849	100
8.901	101.5
8.952	106.5
9.004	86
9.056	89.75
9.108	79.75
9.159	105.5
9.211	73
9.263	84.5
9.315	80.5
9.366	79.25
9.418	89.75
9.47	88
9.522	87
9.573	84.75
9.625	79.25
9.677	85.75
9.728	114.75
9.78	102.25
9.832	108.75
9.884	81.75
9.935	101.5
9.987	83.5
10.039	61.5
10.091	103.25
10.142	80.5
10.194	82.75
10.246	87.5
10.298	75.75
10.349	132.75
10.401	87.75
10.453	102.25
10.505	93.75
10.556	86.25
10.608	104.75
10.66	85
10.712	92.5
10.763	69.25
10.815	103.75
10.867	94.25
10.919	83
10.97	97
11.022	90
11.074	114.75
11.126	86.75
11.177	79.25
11.229	109.25
11.281	90
11.333	65
11.384	81.5
11.436	100.5
11.488	90.5
11.54	90.25
11.591	113.25
11.643	87.25
11.695	73.75
11.747	81.5
11.798	104.25
11.85	81
11.902	93.5
11.954	88.25
12.005	108.25
12.057	82.5
12.109	98
12.161	81
12.212	102
12.264	75.75
12.316	97.5
12.368	94.5
12.419	84.25
12.471	113.75
12.523	106.5
12.575	117
12.626	81.25
12.678	106.5
12.73	93.5
12.782	103.5
12.833	71.25
12.885	82.25
12.937	94.25
12.989	100.75
13.04	91.5
13.092	75.5
13.144	95.25
13.196	99.25
13.247	80.5
13.299	88.75
13.351	60
13.403	98.25
13.454	88.25
13.506	82.75
13.558	65
13.61	69.5
13.661	72
13.713	120.75
13.765	97.25
13.817	81.75
13.868	72.5
13.92	82.5
13.972	76
14.024	96.25
14.075	82
14.127	98.25
14.179	103.5
14.231	87.75
14.282	88.5
14.334	89.5
14.386	99.25
14.438	96
14.489	102.5
14.541	77.75
14.593	111.25
14.644	93.75
14.696	100.5
14.748	62
14.8	108.75
14.851	79.75
14.903	107.5
14.955	85.75
15.007	58.75
15.058	82
15.11	106.75
15.162	81.5
15.214	87
15.265	84
15.317	90.25
15.369	96.5
15.421	79.75
15.472	92.75
15.524	119.5
15.576	162
15.628	133.5
15.679	161
15.731	148.75
15.783	123.5
15.835	143.75
15.886	155
15.938	135.5
15.99	136.75
16.042	149.5
16.093	150.25
16.145	139.5
16.197	131.75
16.249	159.75
16.3	134.25
16.352	144
16.404	166
16.456	144
16.507	138.25
16.559	151.25
16.611	155.25
16.663	161.75
16.714	147
16.766	143.5
16.818	194.5
16.87	187.75
16.921	132.5
16.973	143.25
17.025	167.5
17.077	146.75
17.128	148
17.18	136.25
17.232	154.25
17.284	135.5
17.335	143
17.387	177.25
17.439	129
17.491	134.5
17.542	167.75
17.594	147.75
17.646	162.5
17.698	157.75
17.749	121.75
17.801	134.75
17.853	179
17.905	151.25
17.956	160.75
18.008	137
18.06	148
18.112	125
18.163	157
18.215	133.5
18.267	167.75
18.319	125.25
18.37	149.75
18.422	135.75
18.474	139.25
18.526	149.25
18.577	157.25
18.629	167.5
18.681	145.75
18.733	157.5
18.784	133.5
18.836	130.5
18.888	151.25
18.94	122.75
18.991	130.75
19.043	149.5
19.095	138.75
19.147	130.75
19.198	140.5
19.25	127.5
19.302	147.75
19.353	145.25
19.405	139.5
19.457	170.25
19.509	146
19.56	131
19.612	99.5
19.664	65.5
19.716	80.75
19.767	82.25
19.819	99.5
19.871	86.75
19.923	93
19.974	87.25
20.026	79.25
20.078	85.5
20.13	80.5
20.181	100.75
20.233	113.5
20.285	83
20.337	104.25
20.388	80.25
20.44	91.25
20.492	63.5
20.544	81.75
20.595	92
20.647	84
20.699	97.25
20.751	90
20.802	88.25
20.854	96.75
20.906	87.75
20.958	80.25
21.009	73.25
21.061	100.5
21.113	79.5
21.165	104.75
21.216	100.5
21.268	93
21.32	78.25
21.372	90.75
21.423	78.25
21.475	67.5
21.527	96
21.579	98.25
21.63	76
21.682	93
21.734	85.5
21.786	103.25
21.837	88
21.889	95.75
21.941	98.25
21.993	82.25
22.044	87.25
22.096	75.75
22.148	87.25
22.2	105.5
22.251	76.75
22.303	84
22.355	74.25
22.407	105.25
22.458	98.5
22.51	79.25
22.562	83
22.614	82.25
22.665	95.5
22.717	79
22.769	111.25
22.821	116.25
22.872	101.5
22.924	126.25
22.976	79.5
23.028	71.75
23.079	87.25
23.131	80.5
23.183	89
23.235	104.5
23.286	112.25
23.338	89
23.39	93
23.442	93.75
23.493	95.25
23.545	56
23.597	61.75
23.649	93.25
23.7	91.25
23.752	87
23.804	93
23.856	81.5
23.907	72.25
23.959	85.5
24.011	106
24.063	83.5
24.114	96.5
24.166	84
24.218	87.25
24.269	75
24.321	92
24.373	80.5
24.425	93
24.476	96.75
24.528	87.5
24.58	97.5
24.632	78.25
24.683	80.5
24.735	84.25
24.787	88.75
24.839	81.75
24.89	86.25
24.942	98.25
24.994	94
25.046	104.5
25.097	79.25
25.149	107.5
25.201	91.25
25.253	93.25
25.304	98.5
25.356	104.25
25.408	97.25
25.46	85
25.511	115.5
25.563	76.5
25.615	69.25
25.667	89.75
25.718	96.75
25.77	87.25
25.822	130.25
25.874	83
25.925	108.75
25.977	99.5
26.029	97.5
26.081	88.25
26.132	100.5
26.184	77.75
26.236	102
26.288	92.25
26.339	118.25
26.391	108.5
26.443	87.75
26.495	94.25
26.546	98
26.598	93.5
26.65	75
26.702	82
26.753	82
26.805	97.75
26.857	97
26.909	123.5
26.96	92.25
27.012	96.5
27.064	110.25
27.116	92.75
27.167	109.75
27.219	96.75
27.271	77.25
27.323	95
27.374	96.25
27.426	105.5
27.478	78
27.53	93.75
27.581	106.75
27.633	105.5
27.685	77.25
27.737	81.5
27.788	94
27.84	77.25
27.892	110.5
27.944	95.25
27.995	97.75
28.047	71.25
28.099	88.25
28.151	107.75
28.202	90.25
28.254	96
28.306	113
28.358	87.5
28.409	95
28.461	99
28.513	86.5
28.565	103.75
28.616	87.75
28.668	92.75
28.72	119
28.772	81.5
28.823	83.25
28.875	88.75
28.927	83.25
28.978	71.75
29.03	90.75
29.082	68
29.134	85
29.185	97.75
29.237	65.75
29.289	86.75
29.341	84
29.392	87.5
29.444	105.25
29.496	107
29.548	91
29.599	102.75
29.651	103.25
29.703	85.5
29.755	101.75
29.806	95.5
29.858	123.25
29.91	107.5
29.962	105.25
30.013	69.75
30.065	87.25
30.117	111.75
30.169	95
30.22	93.5
30.272	96
30.324	122.75
30.376	104
30.427	82.5
30.479	83.5
30.531	104.5
30.583	112.75
30.634	92.75
30.686	90.5
30.738	86.5
30.79	100.75
30.841	94
30.893	100
30.945	92.75
30.997	118.75
31.048	91.5
31.1	69.5
31.152	102.5
31.204	81.75
31.255	84.25
31.307	72.5
31.359	111
31.411	87.5
31.462	81
31.514	93.25
31.566	91.25
31.618	90.25
31.669	73.5
31.721	84
31.773	77.5
31.825	85
31.876	92.5
31.928	82.5
31.98	75.75
32.032	100
32.083	71.25
32.135	108.75
32.187	82
32.239	116.75
32.29	99.75
32.342	97.5
32.394	90.75
32.446	99
32.497	76.5
32.549	90
32.601	101.5
32.653	100.75
32.704	87.75
32.756	94.75
32.808	91
32.86	79.75
32.911	86
32.963	95.75
33.015	88.75
33.067	98.5
33.118	87
33.17	66.5
33.222	98.5
33.274	85
33.325	83.5
33.377	115.75
33.429	100.25
33.481	108.75
33.532	123.75
33.584	111.5
33.636	95.5
33.688	89.75
33.739	89.75
33.791	98
33.843	103.25
33.894	106.5
33.946	106.75
33.998	100.75
34.05	94.25
34.101	107.75
34.153	88.25
34.205	88.25
34.257	87.25
34.308	91.75
34.36	118
34.412	86.5
34.464	91.5
34.515	88.75
34.567	99.25
34.619	125
34.671	89.75
34.722	108
34.774	89
34.826	103.25
34.878	77.25
34.929	104.25
34.981	85.25
35.033	91.25
35.085	84
35.136	115.25
35.188	126.25
35.24	83.25
35.292	92.5
35.343	80
35.395	72.5
35.447	62.5
35.499	91.5
35.55	87
35.602	90.25
35.654	79
35.706	102.5
35.757	100.75
35.809	89.75
35.861	93.5
35.913	97.25
35.964	87.5
36.016	67.25
36.068	88.75
36.12	104
36.171	111.5
36.223	88.75
36.275	101.5
36.327	104.5
36.378	100
36.43	119.5
36.482	114.5
36.534	83.75
36.585	107.5
36.637	88.75
36.689	87
36.741	96.5
36.792	103.75
36.844	108.75
36.896	83.5
36.948	101.75
36.999	70
37.051	98.25
37.103	87.75
37.155	84.75
37.206	89.75
37.258	91.5
37.31	98.25
37.362	65
37.413	87
37.465	78.75
37.517	107.25
37.569	89
37.62	86
37.672	85.25
37.724	90
37.776	95.75
37.827	85
37.879	75.5
37.931	88.5
37.983	71.5
38.034	104.25
38.086	78
38.138	95.5
38.19	91.75
38.241	78.25
38.293	87.75
38.345	95.5
38.397	87.25
38.448	102.25
38.5	96.25
38.552	84.5
38.604	88.5
38.655	59.75
38.707	78.5
38.759	102.5
38.81	68.5
38.862	100
38.914	140.5
38.966	82.75
39.017	96.5
39.069	76.25
39.121	100.5
39.173	113.5
39.224	81.75
39.276	82.25
39.328	94.5
39.38	128.5
39.431	97.25
39.483	101.75
39.535	75
39.587	79
39.638	107.25
39.69	78.25
39.742	100.5
39.794	107.75
39.845	91.5
39.897	107.25
39.949	105.75
40.001	86
40.052	89.5
40.104	99
40.156	86
40.208	92.75
40.259	109
40.311	79.5
40.363	110.5
40.415	97.75
40.466	103.5
40.518	84.75
40.57	118.25
40.622	85.75
40.673	99.5
40.725	83.25
40.777	98.5
40.829	102.5
40.88	112
40.932	104.75
40.984	111
41.036	95.25
41.087	91.5
41.139	95.5
41.191	96.5
41.243	78
41.294	87.25
41.346	94.25
41.398	80.5
41.45	90.25
41.501	90
41.553	74.25
41.605	89.75
41.657	81.75
41.708	89.75
41.76	86.5
41.812	103.5
41.864	91
41.915	81.25
41.967	105.75
42.019	82.5
42.071	114
42.122	86.25
42.174	96.75
42.226	84.25
42.278	87.25
42.329	86.75
42.381	92
42.433	86.75
42.485	88
42.536	97
42.588	95.25
42.64	82.25
42.692	99.25
42.743	106.75
42.795	86.75
42.847	87.75
42.899	76
42.95	100.25
43.002	90.75
43.054	94
43.106	85.75
43.157	88.5
43.209	95
43.261	76
43.313	100.25
43.364	97.5
43.416	80.75
43.468	86.75
43.519	125.75
43.571	111
43.623	105.25
43.675	95.75
43.726	95
43.778	111.25
43.83	80.25
43.882	94.5
43.933	105.75
43.985	88.5
44.037	112.75
44.089	103.5
44.14	83
44.192	110
44.244	83
44.296	106.75
44.347	60
44.399	102.75
44.451	84.25
44.503	78.5
44.554	125.5
44.606	107.75
44.658	126.75
44.71	86.25
44.761	91.5
44.813	115
44.865	75.5
44.917	87.5
44.968	112.5
45.02	89.5
45.072	103.75
45.124	104.75
45.175	86.25
45.227	89.75
45.279	70.5
45.331	76.75
45.382	91.25
45.434	94
45.486	104
45.538	94
45.589	101.25
45.641	95.25
45.693	78.75
45.745	114.75
45.796	93.75
45.848	89.5
45.9	123.5
45.952	101.75
46.003	76.25
46.055	109.5
46.107	102
46.159	114.5
46.21	94
46.262	77.25
46.314	95
46.366	100.75
46.417	95.25
46.469	101.5
46.521	81.5
46.573	108.5
46.624	122.25
46.676	96.25
46.728	72.5
46.78	103
46.831	103.25
46.883	98.5
46.935	80.75
46.987	84.5
47.038	92
47.09	115.5
47.142	87
47.194	91.25
47.245	81.75
47.297	104.5
47.349	90.25
47.401	105.5
47.452	93.25
47.504	88.25
47.556	87.25
47.608	95
47.659	87.5
47.711	92
47.763	91.25
47.815	102
47.866	114.75
47.918	93.75
47.97	104.75
48.022	81.5
48.073	87
48.125	100.5
48.177	76.5
48.229	106.25
48.28	92.5
48.332	91.5
48.384	77
48.435	105.75
48.487	94
48.539	98.25
48.591	82.5
48.642	85.25
48.694	82.25
48.746	81.25
48.798	73.75
48.849	91.25
48.901	110
48.953	75.5
49.005	118.5
49.056	113.5
49.108	67.25
49.16	96
49.212	96.25
49.263	102
49.315	93.25
49.367	122.25
49.419	84.5
49.47	112.5
49.522	69.5
49.574	95
49.626	109.5
49.677	88.25
49.729	106.75
49.781	89
49.833	115
49.884	99.5
49.936	100.25
49.988	106.25
50.04	85.25
50.091	112.75
50.143	100.5
50.195	95.25
50.247	118
50.298	82.75
50.35	112.5
50.402	83.5
50.454	100.25
50.505	100.75
50.557	106.25
50.609	83.25
50.661	92.75
50.712	108.75
50.764	116.75
50.816	94
50.868	118.5
50.919	130.75
50.971	150.5
51.023	109.75
51.075	85.25
51.126	88.75
51.178	95.75
51.23	72
51.282	80
51.333	86.75
51.385	96.5
51.437	76.5
51.489	89.5
51.54	67.75
51.592	106.5
51.644	87
51.696	90
51.747	80.75
51.799	75.25
51.851	87
51.903	86.25
51.954	93.25
52.006	98.25
52.058	86.25
52.11	111.5
52.161	77.75
52.213	89
52.265	93.75
52.317	84.5
52.368	104.25
52.42	88.75
52.472	68.75
52.524	100.75
52.575	100.5
52.627	99
52.679	101.25
52.731	100
52.782	93.5
52.834	105.75
52.886	90.25
52.938	98
52.989	97.25
53.041	113.25
53.093	102.75
53.144	106.25
53.196	97.25
53.248	115.5
53.3	97.75
53.351	100.5
53.403	106
53.455	79
53.507	91.75
53.558	106.5
53.61	91
53.662	80
53.714	71.5
53.765	87
53.817	93.5
53.869	120.75
53.921	86.75
53.972	99.5
54.024	102.25
54.076	117
54.128	81.25
54.179	86.25
54.231	80.75
54.283	88.25
54.335	84
54.386	112
54.438	99.75
54.49	106.5
54.542	73
54.593	84.5
54.645	96.75
54.697	105.75
54.749	93
54.8	107.25
54.852	121.5
54.904	108.5
54.956	78.75
55.007	87
55.059	94.25
55.111	90.5
55.163	98
55.214	101.75
55.266	103.75
55.318	104.75
55.37	86.75
55.421	93.75
55.473	88.75
55.525	96.25
55.577	96
55.628	99.25
55.68	86
55.732	90.5
55.784	99.25
55.835	102.75
55.887	83.75
55.939	105
55.991	64.25
56.042	86.25
56.094	108.5
56.146	87.75
56.198	91.75
56.249	96
56.301	90.5
56.353	91.75
56.405	74
56.456	100.75
56.508	90.5
56.56	88
56.612	75
56.663	104.75
56.715	114.25
56.767	67
56.819	90.25
56.87	110.75
56.922	67.75
56.974	114.25
57.026	89.75
57.077	92.75
57.129	119.5
57.181	73
57.233	123.5
57.284	103.75
57.336	102
57.388	96.5
57.44	87
57.491	101.75
57.543	80
57.595	81.75
57.647	113
57.698	100.75
57.75	59.25
57.802	109.75
57.854	86.25
57.905	87
57.957	106.75
58.009	90.75
58.06	80.75
58.112	80.5
58.164	104
58.216	98.75
58.267	76.75
58.319	85.5
58.371	80.25
58.423	101.75
58.474	96
58.526	84.5
58.578	86.75
58.63	96
58.681	125.5
58.733	101.5
58.785	81
58.837	89.25
58.888	83.5
58.94	85.5
58.992	90
59.044	96.5
59.095	112.25
59.147	97.75
59.199	104
59.251	110.75
59.302	88.25
59.354	91
59.406	112.75
59.458	115.75
59.509	82.25
59.561	139.75
59.613	79.5
59.665	82.75
59.716	75
59.768	67.75
59.82	84
59.872	77.5
59.923	88.75
59.975	79.75
60.027	105
60.079	105.75
60.13	94.75
60.182	88.25
60.234	79.25
60.286	120.75
60.337	78.75
60.389	88.5
60.441	95
60.493	79
60.544	90.75
60.596	83
60.648	84
60.7	83.5
60.751	80.5
60.803	73
60.855	110
60.907	90.25
60.958	89.5
61.01	109.5
61.062	90.25
61.114	100.25
61.165	74
61.217	112.25
61.269	82.25
61.321	75.25
61.372	115.75
61.424	68
61.476	108
61.528	78.5
61.579	103.25
61.631	81
61.683	97.25
61.735	96.25
61.786	94.25
61.838	93
61.89	97.75
61.942	116.5
61.993	134.5
62.045	85.5
62.097	97
62.149	96.5
62.2	80.25
62.252	106.25
62.304	88
62.356	98.25
62.407	89
62.459	102.25
62.511	78.75
62.563	111
62.614	74.25
62.666	109
62.718	83.75
62.769	72.75
62.821	72.25
62.873	69
62.925	87
62.976	96.25
63.028	80.5
63.08	98.5
63.132	101.5
63.183	87.5
63.235	89.75
63.287	89.75
63.339	69.25
63.39	76.5
63.442	78.5
63.494	104.75
63.546	89.5
63.597	100.5
63.649	80.25
63.701	76.75
63.753	92.25
63.804	90.5
63.856	73
63.908	88.5
63.96	101.5
64.011	99.75
64.063	88.75
64.115	93.75
64.167	94
64.218	90.75
64.27	95.5
64.322	106.25
64.374	120
64.425	102.25
64.477	109.25
64.529	118.75
64.581	89.25
64.632	99
64.684	72.5
64.736	77
64.788	91
64.839	83
64.891	113.75
64.943	86.75
64.995	122.5
65.046	102.75
65.098	73
65.15	100
65.202	113
65.253	106.5
65.305	95.25
65.357	105.25
65.409	100
65.46	92.5
65.512	105.75
65.564	90.5
65.616	90.75
65.667	103.5
65.719	89.25
65.771	98
65.823	62.75
65.874	91.75
65.926	88.5
65.978	116.75
66.03	90.75
66.081	87.75
66.133	77.5
66.185	88.25
66.237	98.5
66.288	88.75
66.34	130
66.392	98
66.444	86.75
66.495	104
66.547	96.25
66.599	91.25
66.651	99.5
66.702	87
66.754	109.25
66.806	92
66.858	104
66.909	103.5
66.961	65.25
67.013	105.5
67.065	90
67.116	74.75
67.168	101.25
67.22	123.75
67.272	116.25
67.323	84.75
67.375	79.25
67.427	66.25
67.479	107
67.53	80.5
67.582	110
67.634	94.75
67.685	121.75
67.737	88.5
67.789	112.5
67.841	92
67.892	93.5
67.944	104
67.996	78.5
68.048	82.5
68.099	98
68.151	85
68.203	71.5
68.255	107.25
68.306	84
68.358	76.25
68.41	95
68.462	92.75
68.513	100.25
68.565	91.25
68.617	94.5
68.669	81
68.72	87.25
68.772	77.5
68.824	74.5
68.876	89
68.927	90
68.979	70.75
69.031	85.75
69.083	110.25
69.134	103
69.186	92.25
69.238	79
69.29	79.5
69.341	99.75
69.393	79.25
69.445	80.75
69.497	83.5
69.548	89.75
69.6	75.75
69.652	99.5
69.704	93
69.755	97.5
69.807	67.75
69.859	117
69.911	97
69.962	126.5
70.014	100.25
70.066	109
70.118	55.5
70.169	131.5
70.221	98.25
70.273	66.75
70.325	86
70.376	112
70.428	107.25
70.48	82.25
70.532	102.25
70.583	97.25
70.635	99.5
70.687	74.5
70.739	96.5
70.79	99
70.842	107.25
70.894	118
70.946	77.75
70.997	70.75
71.049	92.75
71.101	78
71.153	108.25
71.204	83
71.256	95
71.308	80.25
71.36	106.25
71.411	77.75
71.463	84.75
71.515	87
71.567	122.25
71.618	78.75
71.67	115.25
71.722	106.5
71.774	83
71.825	91
71.877	102.75
71.929	76
71.981	77.5
72.032	68.5
72.084	125.5
72.136	54
72.188	74.25
72.239	103.75
72.291	113.25
72.343	94.25
72.395	97
72.446	101.25
72.498	79.75
72.55	138
72.601	109.25
72.653	111.75
72.705	85
72.757	96.75
72.808	95.75
72.86	103.75
72.912	98.25
72.964	77.5
73.015	91.5
73.067	132
73.119	109.25
73.171	73.25
73.222	100.5
73.274	106
73.326	105.75
73.378	90.75
73.429	87
73.481	69.75
73.533	88.5
73.585	82.5
73.636	82
73.688	94.75
73.74	104
73.792	78.5
73.843	97.75
73.895	108.5
73.947	113
73.999	96.5
74.05	104.5
74.102	92.25
74.154	109
74.206	93.5
74.257	86
74.309	92.25
74.361	91.5
74.413	112.25
74.464	89.75
74.516	84.5
74.568	89.75
74.62	97.25
74.671	84.75
74.723	80.75
74.775	90.25
74.827	91.5
74.878	84.5
74.93	98.75
74.982	71.5
75.034	70.75
75.085	100
75.137	99.75
75.189	90
75.241	102
75.292	105.25
75.344	88
75.396	81
75.448	85.5
75.499	92
75.551	93
75.603	91
75.655	88.25
75.706	91.25
75.758	97.25
75.81	65.5
75.862	90.5
75.913	106.25
75.965	112.25
76.017	99.25
76.069	72.25
76.12	91.75
76.172	93
76.224	113.75
76.276	111.5
76.327	101.75
76.379	75.5
76.431	73.25
76.483	99.5
76.534	79.5
76.586	121
76.638	98.75
76.69	95.25
76.741	95.5
76.793	102.25
76.845	71
76.897	76.75
76.948	81.75
77	100.75
77.052	97.5
77.104	117.25
77.155	80.5
77.207	123
77.259	91
77.31	103.75
77.362	87.75
77.414	97
77.466	103
77.517	117
77.569	96.75
77.621	106.25
77.673	115
77.724	78.25
77.776	104
77.828	90.25
77.88	96.5
77.931	96.75
77.983	83.25
78.035	94
78.087	106.25
78.138	96.75
78.19	101.75
78.242	121.25
78.294	90.75
78.345	92.5
78.397	83.5
78.449	106
78.501	103.5
78.552	94
78.604	86.5
78.656	91.25
78.708	122
78.759	111.25
78.811	79.25
78.863	131.75
78.915	99
78.966	101.25
79.018	106.25
79.07	89
79.122	95.25
79.173	100.75
79.225	76
79.277	86.25
79.329	100
79.38	101.25
79.432	92
79.484	71.75
79.536	90.75
79.587	106.25
79.639	85
79.691	70.75
79.743	97
79.794	85
79.846	92.25
79.898	82.5
79.95	110.5
80.001	73.75
80.053	86.75
80.105	88.25
80.157	114.25
80.208	83.75
80.26	106.25
80.312	103
80.364	87.75
80.415	80.5
80.467	87.25
80.519	129.5
80.571	89.75
80.622	90.25
80.674	104
80.726	86.5
80.778	99.25
80.829	100.5
80.881	94.75
80.933	96
80.985	113.25
81.036	69.5
81.088	108.5
81.14	83
81.192	70.25
81.243	98
81.295	68.5
81.347	93.75
81.399	91
81.45	80.5
81.502	112
81.554	100.5
81.606	101.5
81.657	107.25
81.709	85.25
81.761	83.5
81.813	71
81.864	84.5
81.916	93
81.968	90.5
82.02	104.5
82.071	93.75
82.123	101.5
82.175	88.5
82.226	104
82.278	100.5
82.33	74.25
82.382	105.25
82.433	89.75
82.485	100.75
82.537	106.25
82.589	84.5
82.64	60.75
82.692	100.5
82.744	93.25
82.796	113.25
82.847	119
82.899	85.25
82.951	87.75
83.003	82.75
83.054	86.5
83.106	80.25
83.158	88.75
83.21	98.5
83.261	92.25
83.313	98.75
83.365	65.25
83.417	87
83.468	78.25
83.52	84.75
83.572	104.5
83.624	83
83.675	106.5
83.727	101.5
83.779	102.25
83.831	66.75
83.882	112
83.934	100.25
83.986	101
84.038	68
84.089	94
84.141	80.5
84.193	70
84.245	83
84.296	111.75
84.348	82.25
84.4	73.5
84.452	110.25
84.503	97.5
84.555	108.5
84.607	96
84.659	94.5
84.71	92.5
84.762	93.75
84.814	80.25
84.866	85
84.917	120.25
84.969	72.5
85.021	97.25
85.073	81.75
85.124	104
85.176	88.5
85.228	94.75
85.28	70.5
85.331	88
85.383	106.25
85.435	78.75
85.487	118
85.538	102.5
85.59	85.75
85.642	81.25
85.694	94.5
85.745	86.25
85.797	108.5
85.849	95
85.901	98.5
85.952	81.5
86.004	76.5
86.056	99.5
86.108	96.25
86.159	93.25
86.211	89
86.263	84.75
86.315	77
86.366	67.25
86.418	73
86.47	92.75
86.522	91.5
86.573	95.5
86.625	79.25
86.677	96.5
86.729	96.25
86.78	93
86.832	77.25
86.884	83
86.935	95.25
86.987	104
87.039	99.25
87.091	76.5
87.142	112.25
87.194	111.75
87.246	112.75
87.298	88.25
87.349	124.5
87.401	106
87.453	93
87.505	77
87.556	94.75
87.608	94.75
87.66	97.75
87.712	106.5
87.763	136
87.815	92.75
87.867	78.75
87.919	100.75
87.97	106.75
88.022	104.25
88.074	103.75
88.126	95.25
88.177	109.5
88.229	68.5
88.281	105.25
88.333	105.25
88.384	98.75
88.436	104.75
88.488	100
88.54	88.75
88.591	96.5
88.643	108.25
88.695	108.5
88.747	108.25
88.798	84
88.85	74.75
88.902	81.75
88.954	79.5
89.005	94.75
89.057	76.75
89.109	104.75
89.161	115.5
89.212	101.75
89.264	70.75
89.316	86
89.368	96.25
89.419	89.75
89.471	94.25
89.523	82.75
89.575	84.5
89.626	96
89.678	117.5
89.73	112
89.782	86
89.833	113
89.885	106.75
89.937	74.25
89.989	83.25
90.04	83.75
90.092	108
90.144	107.5
90.196	86.25
90.247	99.5
90.299	109.75
90.351	84.25
90.403	94.25
90.454	81.5
90.506	100.5
90.558	89.25
90.61	77.5
90.661	127
90.713	106.25
90.765	103.75
90.817	89.25
90.868	107
90.92	111.25
90.972	100.75
91.024	100.5
91.075	79.5
91.127	107.25
91.179	91
91.231	81.5
91.282	79.5
91.334	105
91.386	70.75
91.438	103.75
91.489	94.25
91.541	103.75
91.593	87.5
91.645	107.25
91.696	77.5
91.748	62.25
91.8	86
91.851	110.75
91.903	97.25
91.955	95.5
92.007	86
92.058	87.75
92.11	85
92.162	74.5
92.214	92.75
92.265	106
92.317	82
92.369	95.5
92.421	88
92.472	92.75
92.524	95
92.576	111.25
92.628	91.25
92.679	99.5
92.731	107.25
92.783	83.25
92.835	92.25
92.886	123.75
92.938	98.5
92.99	108
93.042	70.5
93.093	120.25
93.145	91.75
93.197	91.75
93.249	127.5
93.3	87
93.352	75.75
93.404	98.5
93.456	86
93.507	113
93.559	105.75
93.611	104
93.663	90.75
93.714	117.75
93.766	104.25
93.818	109.5
93.87	72
93.921	86.5
93.973	105.5
94.025	78
94.077	90.75
94.128	121.5
94.18	81.25
94.232	100.5
94.284	103.75
94.335	58.25
94.387	82.75
94.439	79.25
94.491	82
94.542	68.5
94.594	132.25
94.646	107.5
94.698	88.25
94.749	87.75
94.801	104
94.853	84.75
94.905	98.5
94.956	91
95.008	87.5
95.06	96.5
95.112	80.75
95.163	89.5
95.215	81.25
95.267	71.75
95.319	88.25
95.37	83.25
95.422	109.25
95.474	100.75
95.526	111.75
95.577	91.75
95.629	86.25
95.681	115.25
95.733	91
95.784	88.5
95.836	95
95.888	93.75
95.94	85.5
95.991	87.75
96.043	113
96.095	106
96.147	94.25
96.198	97.75
96.25	84.75
96.302	82.5
96.354	103.5
96.405	94.25
96.457	117.75
96.509	117
96.56	81.5
96.612	86
96.664	95
96.716	85
96.767	93.25
96.819	108.75
96.871	112.5
96.923	89.75
96.974	115.25
97.026	101
97.078	78
97.13	93.25
97.181	83.25
97.233	99.5
97.285	92.5
97.337	81.5
97.388	89.5
97.44	67.75
97.492	96.25
97.544	72
97.595	80.5
97.647	89
97.699	100.25
97.751	104.25
97.802	88.75
97.854	104.5
97.906	100.25
97.958	102
98.009	75.5
98.061	60.75
98.113	114
98.165	90.75
98.216	86.75
98.268	93
98.32	105.75
98.372	70.25
98.423	93
98.475	91.75
98.527	110.25
98.579	92
98.63	78
98.682	95.25
98.734	86
98.786	96
98.837	108.5
98.889	83.5
98.941	89.5
98.993	110.25
99.044	108.5
99.096	96.25
99.148	101.25
99.2	90
99.251	80.25
99.303	104.25
99.355	91
99.407	93.5
99.458	73.5
99.51	93.25
99.562	105.5
99.614	108.75
99.665	95.25
99.717	85
99.769	86.25
99.821	113.75
99.872	106.25
99.924	82
99.976	83.75
100.028	98
100.079	110.5
100.131	81
100.183	109.75
100.235	108
100.286	90
100.338	86.25
100.39	105.5
100.442	93.25
100.493	79
100.545	89
100.597	97
100.649	85.75
100.7	71
100.752	81
100.804	89.75
100.856	95.5
100.907	90
100.959	81.25
101.011	96.25
101.063	85
101.114	88.25
101.166	102.5
101.218	99.5
101.27	78.25
101.321	97.25
101.373	67.75
101.425	80.5
101.476	102.5
101.528	87
101.58	87.25
101.632	88.5
101.683	90.5
101.735	80.25
101.787	82.75
101.839	68.5
101.89	86
101.942	105
101.994	106.25
102.046	96.25
102.097	87
102.149	103.25
102.201	89.5
102.253	114
102.304	100.25
102.356	95.5
102.408	93.25
102.46	96.25
102.511	108.75
102.563	104.75
102.615	108.25
102.667	97
102.718	74.25
102.77	94.5
102.822	90.75
102.874	85.75
102.925	95.25
102.977	91.5
103.029	98.5
103.081	95
103.132	95
103.184	83.75
103.236	70
103.288	85.5
103.339	88
103.391	98.25
[truncated: 21,622 more rows]

## Sheet: Fig. 2c iii
Time (s)	actin activated HMM ATPase
0	79.25
0.052	97.25
0.103	125.75
0.155	85
0.207	100
0.259	79
0.31	100.75
0.362	88.25
0.414	88
0.466	130.75
0.517	124.5
0.569	96.5
0.621	107.75
0.673	84.75
0.724	113.75
0.776	100
0.828	83.5
0.88	68.5
0.931	124.5
0.983	118
1.035	106.75
1.087	92.5
1.138	106.25
1.19	120.75
1.242	117.75
1.294	96.75
1.345	108.25
1.397	95.25
1.449	128
1.501	112.25
1.552	87.75
1.604	89.5
1.656	88.75
1.708	76
1.759	96.5
1.811	89.75
1.863	97
1.915	104.5
1.966	106.5
2.018	108.25
2.07	84.75
2.122	95.5
2.173	121
2.225	112.25
2.277	110
2.329	91.75
2.38	82
2.432	93
2.484	112.5
2.536	85.5
2.587	96.75
2.639	108.5
2.691	86.75
2.743	117
2.794	92.75
2.846	82.5
2.898	87
2.95	92.75
3.001	84.75
3.053	95.75
3.105	119.5
3.157	94.25
3.208	117.75
3.26	102.75
3.312	75.75
3.364	99
3.415	82.75
3.467	104.25
3.519	76
3.571	113.25
3.622	102.75
3.674	106
3.726	129.75
3.778	77
3.829	105
3.881	95.5
3.933	94
3.985	101.25
4.036	88
4.088	108.5
4.14	108.25
4.192	113.75
4.243	132.75
4.295	124.75
4.347	90.5
4.399	94
4.45	89.75
4.502	137
4.554	76.5
4.606	99.75
4.657	98.25
4.709	118.25
4.761	70.75
4.813	81.75
4.864	89.25
4.916	93.75
4.968	97.5
5.019	84.25
5.071	103.5
5.123	109.5
5.175	121
5.226	102
5.278	94.5
5.33	100.25
5.382	109.25
5.433	90.5
5.485	133.5
5.537	103.5
5.589	100.75
5.64	101
5.692	96.75
5.744	116.75
5.796	103
5.847	99
5.899	78
5.951	112.75
6.003	78.25
6.054	70.5
6.106	103.75
6.158	82.75
6.21	75.25
6.261	92.75
6.313	101
6.365	91
6.417	99.5
6.468	100.5
6.52	128.5
6.572	90
6.624	84.75
6.675	142
6.727	94.75
6.779	114.25
6.831	107
6.882	103.5
6.934	107.5
6.986	105
7.038	124.75
7.089	105.75
7.141	77
7.193	86
7.245	94
7.296	130.75
7.348	101.5
7.4	81.75
7.452	106
7.503	103.75
7.555	105.5
7.607	79.5
7.659	80
7.71	111
7.762	110.5
7.814	90.5
7.866	94.75
7.917	111.75
7.969	128.5
8.021	92.5
8.073	119.25
8.124	82
8.176	108
8.228	117
8.28	95.25
8.331	109.5
8.383	111.25
8.435	101
8.487	101.5
8.538	83.75
8.59	103.5
8.642	105.5
8.694	119.5
8.745	85.75
8.797	107.75
8.849	104.25
8.901	78.5
8.952	119.75
9.004	74.75
9.056	114.5
9.108	96.75
9.159	94.5
9.211	88.25
9.263	116.25
9.315	111.75
9.366	117.75
9.418	100.75
9.47	67.25
9.522	133
9.573	118.5
9.625	101.25
9.677	115.25
9.728	131
9.78	98.25
9.832	104.75
9.884	85.5
9.935	109
9.987	73.5
10.039	85.75
10.091	109
10.142	104.5
10.194	82
10.246	85.25
10.298	124.5
10.349	100.75
10.401	111
10.453	90.25
10.505	108.75
10.556	104.5
10.608	107
10.66	89.25
10.712	116.5
10.763	88.25
10.815	91.75
10.867	114.25
10.919	105.5
10.97	93.5
11.022	77.75
11.074	118.25
11.126	118.5
11.177	83.5
11.229	84.5
11.281	97.75
11.333	94.5
11.384	104.75
11.436	107.75
11.488	111.75
11.54	102.5
11.591	82.75
11.643	106.5
11.695	92.25
11.747	105.75
11.798	113.75
11.85	97.5
11.902	108.75
11.954	87.5
12.005	93.25
12.057	91.75
12.109	105.5
12.161	95.5
12.212	71.5
12.264	104
12.316	105.5
12.368	109.75
12.419	130.25
12.471	98
12.523	97.75
12.575	98.25
12.626	92.5
12.678	94.5
12.73	109.25
12.782	86.25
12.833	92.25
12.885	128
12.937	115
12.989	105.25
13.04	135
13.092	94.75
13.144	78.25
13.196	114.75
13.247	106.75
13.299	79.25
13.351	98.5
13.403	106.75
13.454	112.75
13.506	108.5
13.558	101.25
13.61	88.25
13.661	88.5
13.713	102.25
13.765	112
13.817	126
13.868	95.25
13.92	106.25
13.972	107.25
14.024	104.75
14.075	90.75
14.127	116.25
14.179	91.25
14.231	88.25
14.282	109.25
14.334	97.25
14.386	99.75
14.438	128.25
14.489	99.25
14.541	128.25
14.593	111.75
14.644	107.25
14.696	118.75
14.748	104.75
14.8	103.5
14.851	93.25
14.903	97.5
14.955	105.75
15.007	112
15.058	86.75
15.11	120
15.162	103.25
15.214	104.25
15.265	95
15.317	113.25
15.369	104.5
15.421	93.25
15.472	87
15.524	119.5
15.576	107.75
15.628	101.75
15.679	110.25
15.731	91.25
15.783	101.25
15.835	108
15.886	94.5
15.938	108
15.99	109
16.042	82.75
16.093	80
16.145	104
16.197	104.5
16.249	96.25
16.3	91.5
16.352	104
16.404	104
16.456	116.5
16.507	116.25
16.559	108
16.611	83.5
16.663	93.25
16.714	100
16.766	123.75
16.818	88.75
16.87	85.5
16.921	88
16.973	93.25
17.025	76.5
17.077	92.25
17.128	109.25
17.18	100.5
17.232	103.75
17.284	123.75
17.335	103.5
17.387	81.75
17.439	114
17.491	102
17.542	99
17.594	97.5
17.646	120.5
17.698	109.5
17.749	113.5
17.801	80.75
17.853	99.25
17.905	104
17.956	67.5
18.008	102
18.06	100.25
18.112	106.5
18.163	90.25
18.215	119.75
18.267	94.5
18.319	79.5
18.37	106.5
18.422	97.5
18.474	102
18.526	105.75
18.577	116
18.629	105.5
18.681	88.25
18.733	111.75
18.784	126
18.836	89.5
18.888	84.5
18.94	106
18.991	85.25
19.043	96.5
19.095	113.5
19.147	91.75
19.198	115.75
19.25	112.75
19.302	87.5
19.353	107
19.405	92.5
19.457	80
19.509	85.75
19.56	100
19.612	104.25
19.664	109.5
19.716	107.75
19.767	109.75
19.819	94
19.871	93.5
19.923	98
19.974	101.25
20.026	106.25
20.078	108.25
20.13	110
20.181	100.75
20.233	109.25
20.285	122
20.337	91
20.388	91.75
20.44	98.5
20.492	96
20.544	95.75
20.595	92.25
20.647	93
20.699	139.75
20.751	106.25
20.802	121.75
20.854	111
20.906	118.25
20.958	89
21.009	104
21.061	87
21.113	107.5
21.165	119.5
21.216	124.25
21.268	100.75
21.32	103.25
21.372	107.5
21.423	99.25
21.475	109.75
21.527	115.75
21.579	95.5
21.63	125.75
21.682	92
21.734	122
21.786	107.25
21.837	95
21.889	109.75
21.941	108
21.993	116.25
22.044	120.5
22.096	103.5
22.148	95.25
22.2	80.25
22.251	90.75
22.303	110
22.355	74.5
22.407	98
22.458	90.5
22.51	116.25
22.562	118.25
22.614	88
22.665	111.5
22.717	110.5
22.769	114.5
22.821	105.25
22.872	117.5
22.924	96
22.976	112.25
23.028	99
23.079	110.25
23.131	113
23.183	96.25
23.235	95.5
23.286	107.75
23.338	83.75
23.39	93.5
23.442	93.75
23.493	129.75
23.545	116.75
23.597	115.75
23.649	104.5
23.7	106.25
23.752	103.25
23.804	92
23.856	90.25
23.907	100.5
23.959	117.5
24.011	113.25
24.063	89.75
24.114	93.5
24.166	102.25
24.218	105.5
24.269	109.5
24.321	112.25
24.373	120.25
24.425	88.25
24.476	125.25
24.528	83.5
24.58	84
24.632	121
24.683	90.75
24.735	106.25
24.787	102.75
24.839	83
24.89	97.75
24.942	96.5
24.994	77.25
25.046	123.25
25.097	109.75
25.149	100.5
25.201	109.75
25.253	97.5
25.304	89.25
25.356	107.75
25.408	104.25
25.46	93.25
25.511	97.75
25.563	96.75
25.615	94.75
25.667	92.75
25.718	109
25.77	86.25
25.822	114.5
25.874	107.75
25.925	92.5
25.977	118.5
26.029	106.25
26.081	107.25
26.132	78
26.184	94
26.236	100.75
26.288	97.5
26.339	107
26.391	96.25
26.443	96.75
26.495	100.75
26.546	108.25
26.598	84.25
26.65	111
26.702	84.25
26.753	113.25
26.805	88.75
26.857	108.25
26.909	107.75
26.96	122.75
27.012	109.5
27.064	122
27.116	126
27.167	103.25
27.219	93.5
27.271	128.5
27.323	116.75
27.374	100
27.426	111.5
27.478	99
27.53	106.75
27.581	123.5
27.633	94.75
27.685	120
27.737	109.5
27.788	113.75
27.84	103.25
27.892	81
27.944	127.25
27.995	104
28.047	111
28.099	116
28.151	114.5
28.202	103.5
28.254	86
28.306	114.75
28.358	88.5
28.409	126.75
28.461	72
28.513	87.75
28.565	77.5
28.616	116
28.668	131.5
28.72	92.25
28.772	105.75
28.823	97.25
28.875	92.75
28.927	103.75
28.978	85
29.03	108.75
29.082	87
29.134	99.75
29.185	103.75
29.237	108.5
29.289	104.75
29.341	94
29.392	94.5
29.444	96
29.496	105.25
29.548	127.5
29.599	113.75
29.651	124.5
29.703	105.5
29.755	136.25
29.806	76.5
29.858	112
29.91	97.75
29.962	105.5
30.013	122.25
30.065	99
30.117	100.25
30.169	96
30.22	104.75
30.272	91.25
30.324	102
30.376	104
30.427	106.25
30.479	99
30.531	127
30.583	94.5
30.634	122
30.686	104
30.738	95.75
30.79	108
30.841	97
30.893	112.25
30.945	115.75
30.997	79.5
31.048	100.75
31.1	119
31.152	94.25
31.204	103.5
31.255	105.25
31.307	103
31.359	105.25
31.411	103.75
31.462	82.25
31.514	115.25
31.566	97.5
31.618	95.75
31.669	103.5
31.721	74.5
31.773	102
31.825	101.5
31.876	92.25
31.928	88.5
31.98	89.75
32.032	89.25
32.083	115
32.135	100.25
32.187	95.5
32.239	102
32.29	102.25
32.342	91.25
32.394	122.25
32.446	134.5
32.497	105.25
32.549	91.75
32.601	95.25
32.653	128
32.704	98.25
32.756	97
32.808	124
32.86	85.5
32.911	99.5
32.963	88.75
33.015	110
33.067	94
33.118	133
33.17	93
33.222	106.25
33.274	90
33.325	93.75
33.377	119.75
33.429	119.25
33.481	94
33.532	82.25
33.584	89
33.636	111.5
33.688	97
33.739	107.25
33.791	108.25
33.843	87.5
33.894	110.5
33.946	75.75
33.998	145.25
34.05	76.5
34.101	104.5
34.153	106.75
34.205	89.75
34.257	115
34.308	87.25
34.36	110.75
34.412	116.5
34.464	102.75
34.515	106.75
34.567	94.25
34.619	106.5
34.671	114.5
34.722	104.25
34.774	108.75
34.826	74.25
34.878	107.25
34.929	122
34.981	110.25
35.033	111.25
35.085	108.75
35.136	120
35.188	95.5
35.24	101.75
35.292	106.5
35.343	103.25
35.395	97.75
35.447	91.5
35.499	104.5
35.55	104.5
35.602	97
35.654	86.5
35.706	91.5
35.757	93
35.809	111.25
35.861	89.25
35.913	99.5
35.964	113.75
36.016	87.75
36.068	77.5
36.12	95.75
36.171	104
36.223	86.75
36.275	112
36.327	102.25
36.378	98.75
36.43	108
36.482	115.25
36.534	89.75
36.585	109.5
36.637	95.25
36.689	99
36.741	97
36.792	106.25
36.844	92
36.896	135.5
36.948	110.25
36.999	104.5
37.051	102.75
37.103	75.5
37.155	83.75
37.206	122.25
37.258	106
37.31	74.5
37.362	88.75
37.413	101.25
37.465	127
37.517	95.75
37.569	87.75
37.62	88.5
37.672	102.25
37.724	115.75
37.776	85
37.827	103
37.879	73.5
37.931	94.5
37.983	114
38.034	104.75
38.086	106.25
38.138	87.75
38.19	103
38.241	119.75
38.293	84.75
38.345	104.75
38.397	110
38.448	89.75
38.5	113.75
38.552	91.5
38.604	80.25
38.655	93.25
38.707	91
38.759	95
38.81	99.5
38.862	96.25
38.914	92.25
38.966	116.5
39.017	108.25
39.069	83
39.121	108.75
39.173	110.75
39.224	96.5
39.276	104.25
39.328	109
39.38	130.5
39.431	112.25
39.483	116.25
39.535	96
39.587	105
39.638	118.5
39.69	109.25
39.742	119.75
39.794	116
39.845	133.75
39.897	113.5
39.949	109.75
40.001	85.75
40.052	73.75
40.104	133.25
40.156	134
40.208	110
40.259	87.25
40.311	108.25
40.363	93.25
40.415	103
40.466	114.75
40.518	113.25
40.57	113.5
40.622	115
40.673	90.75
40.725	135
40.777	106.25
40.829	104.5
40.88	114.25
40.932	103.5
40.984	122
41.036	115
41.087	93
41.139	96.5
41.191	112.5
41.243	111
41.294	117.75
41.346	105
41.398	133.5
41.45	87.25
41.501	99.75
41.553	111
41.605	98.25
41.657	116.25
41.708	104.5
41.76	80
41.812	83.75
41.864	103.75
41.915	102.75
41.967	83
42.019	137.75
42.071	102.25
42.122	131.25
42.174	108
42.226	109.75
42.278	113.25
42.329	84.25
42.381	131.25
42.433	95.5
42.485	87
42.536	92
42.588	95.75
42.64	111.5
42.692	75
42.743	111
42.795	105
42.847	108.5
42.899	102.25
42.95	103.5
43.002	107.5
43.054	102.25
43.106	97.5
43.157	96
43.209	105.25
43.261	113.75
43.313	100
43.364	97.5
43.416	99
43.468	100
43.519	96.25
43.571	109.25
43.623	104.75
43.675	104.25
43.726	117.5
43.778	97.5
43.83	119.25
43.882	71
43.933	89.75
43.985	100.75
44.037	93
44.089	84
44.14	117.25
44.192	93.75
44.244	88.25
44.296	98.75
44.347	94.75
44.399	103
44.451	120.75
44.503	106.75
44.554	107.75
44.606	104.5
44.658	134.75
44.71	103.25
44.761	119.25
44.813	115.75
44.865	101.5
44.917	88.5
44.968	98.75
45.02	102.5
45.072	115.5
45.124	86
45.175	109
45.227	83.5
45.279	106.75
45.331	133
45.382	118.5
45.434	111.25
45.486	118.75
45.538	108.25
45.589	98.25
45.641	120.75
45.693	123.25
45.745	106
45.796	175.5
45.848	115.25
45.9	112
45.952	73.75
46.003	95
46.055	88.75
46.107	106.75
46.159	89
46.21	108.75
46.262	80.25
46.314	133.75
46.366	109
46.417	95.75
46.469	99.5
46.521	126.75
46.573	87.5
46.624	87.25
46.676	94.75
46.728	129.5
46.78	102.5
46.831	106.25
46.883	126.5
46.935	122.5
46.987	100.75
47.038	91.25
47.09	124
47.142	111.25
47.194	99.75
47.245	89
47.297	108.25
47.349	115.25
47.401	92.5
47.452	108.75
47.504	108.25
47.556	135.25
47.608	117.5
47.659	97.75
47.711	102.75
47.763	92
47.815	95
47.866	132.5
47.918	101.25
47.97	103.25
48.022	119.5
48.073	100
48.125	107.5
48.177	105.5
48.229	110
48.28	101.75
48.332	99
48.384	106.5
48.435	102.25
48.487	149.25
48.539	85.5
48.591	94.25
48.642	91.25
48.694	85
48.746	88
48.798	106
48.849	117
48.901	102.5
48.953	106.25
49.005	97.25
49.056	110
49.108	124.25
49.16	71.25
49.212	93.5
49.263	125
49.315	105
49.367	98
49.419	110
49.47	93
49.522	100.25
49.574	111.5
49.626	82.25
49.677	97.25
49.729	117.5
49.781	100.75
49.833	114.25
49.884	127.25
49.936	102.5
49.988	81.75
50.04	93.75
50.091	85.75
50.143	104.75
50.195	74.75
50.247	112
50.298	117
50.35	94.25
50.402	129.5
50.454	89.75
50.505	130.5
50.557	114.75
50.609	100.75
50.661	74.75
50.712	113
50.764	98.5
50.816	82
50.868	133
50.919	107
50.971	107.5
51.023	128.25
51.075	101.5
51.126	101.25
51.178	103.5
51.23	114.5
51.282	99.25
51.333	96.75
51.385	105.75
51.437	115.75
51.489	112.5
51.54	85
51.592	117.5
51.644	103.25
51.696	107.25
51.747	137
51.799	87
51.851	117
51.903	82
51.954	106.75
52.006	110
52.058	110.25
52.11	146
52.161	125.25
52.213	94
52.265	98.75
52.317	72.75
52.368	102
52.42	95.5
52.472	113.5
52.524	94
52.575	108.75
52.627	119.25
52.679	104.75
52.731	104.5
52.782	108.5
52.834	133.25
52.886	124.75
52.938	102.5
52.989	94
53.041	82.25
53.093	105.75
53.144	77.25
53.196	133.25
53.248	91.75
53.3	101.25
53.351	100.5
53.403	73.5
53.455	99.5
53.507	123.5
53.558	110.75
53.61	120
53.662	94.5
53.714	108.25
53.765	84.25
53.817	95.25
53.869	180.75
53.921	158.25
53.972	161.25
54.024	182.25
54.076	187.75
54.128	182.25
54.179	167.75
54.231	194
54.283	170.75
54.335	144.25
54.386	181.25
54.438	172.25
54.49	167.75
54.542	175
54.593	179.75
54.645	174.5
54.697	138.25
54.749	173.5
54.8	177
54.852	158
54.904	157.25
54.956	146.5
55.007	106
55.059	92.75
55.111	84.75
55.163	115.25
55.214	106.25
55.266	121.25
55.318	114.75
55.37	100
55.421	92.5
55.473	107
55.525	94.75
55.577	105.75
55.628	101
55.68	97
55.732	114
55.784	98.5
55.835	121.5
55.887	83.5
55.939	112
55.991	129.25
56.042	93.75
56.094	105.75
56.146	99
56.198	127.75
56.249	122.25
56.301	115.25
56.353	88.5
56.405	104.75
56.456	93.75
56.508	114.5
56.56	110.5
56.612	99.5
56.663	93.25
56.715	130
56.767	99.5
56.819	119
56.87	120.5
56.922	111.5
56.974	105.5
57.026	91.75
57.077	99.75
57.129	97
57.181	97.5
57.233	120.75
57.284	99
57.336	108.5
57.388	102.25
57.44	104
57.491	101
57.543	76.25
57.595	94.75
57.647	98.25
57.698	92.75
57.75	86
57.802	90.75
57.854	113.75
57.905	93.75
57.957	98.5
58.009	103.5
58.06	106.75
58.112	118.75
58.164	137.25
58.216	127.75
58.267	86.25
58.319	107
58.371	98.25
58.423	107
58.474	124.25
58.526	115.5
58.578	111.25
58.63	78
58.681	99.5
58.733	97.75
58.785	124
58.837	110.5
58.888	69
58.94	92.5
58.992	89.5
59.044	125
59.095	92.75
59.147	142.75
59.199	85
59.251	119.25
59.302	103
59.354	119.5
59.406	102.25
59.458	90.25
59.509	128
59.561	118
59.613	108.5
59.665	121.75
59.716	105.25
59.768	115.5
59.82	106.25
59.872	93
59.923	110
59.975	101.75
60.027	101.75
60.079	114.25
60.13	98.25
60.182	93.75
60.234	80
60.286	126
60.337	124.25
60.389	85
60.441	112.75
60.493	99.75
60.544	88.5
60.596	124.25
60.648	97
60.7	87.75
60.751	95.25
60.803	123
60.855	100.75
60.907	119.25
60.958	95.5
61.01	91
61.062	107.5
61.114	107.5
61.165	83
61.217	125.25
61.269	113
61.321	114.25
61.372	87
61.424	115.5
61.476	94.5
61.528	92.75
61.579	107
61.631	124.75
61.683	102.5
61.735	110
61.786	119.75
61.838	90
61.89	105.25
61.942	137.5
61.993	114.75
62.045	97
62.097	101
62.149	96.25
62.2	116.25
62.252	109.75
62.304	108.75
62.356	96.25
62.407	99.25
62.459	97.25
62.511	100.25
62.563	99.75
62.614	110.25
62.666	74.25
62.718	106.25
62.769	109.25
62.821	116
62.873	85.5
62.925	97.25
62.976	97.75
63.028	117
63.08	104
63.132	115.75
63.183	97.5
63.235	69.25
63.287	107.5
63.339	115.75
63.39	134.25
63.442	105.5
63.494	74.5
63.546	114.75
63.597	112.25
63.649	84.75
63.701	93.75
63.753	92
63.804	114
63.856	124.5
63.908	113
63.96	100.5
64.011	97.75
64.063	99.75
64.115	85.5
64.167	96
64.218	90.5
64.27	112.5
64.322	101.25
64.374	112.75
64.425	99
64.477	91.5
64.529	92.75
64.581	102
64.632	107.25
64.684	108.75
64.736	104
64.788	103
64.839	106.5
64.891	108.25
64.943	111.75
64.995	69.25
65.046	97.5
65.098	120.5
65.15	84.75
65.202	94.25
65.253	113.5
65.305	99.5
65.357	105
65.409	94
65.46	115
65.512	110
65.564	118
65.616	109.5
65.667	120.25
65.719	115
65.771	96.5
65.823	93.5
65.874	92.75
65.926	98.75
65.978	96.25
66.03	107.75
66.081	109.25
66.133	93.5
66.185	107.5
66.237	113.75
66.288	113.5
66.34	91.25
66.392	85.5
66.444	120.5
66.495	95
66.547	110.75
66.599	99.75
66.651	104
66.702	75.75
66.754	90.25
66.806	97.75
66.858	120.25
66.909	140
66.961	123
67.013	101
67.065	89
67.116	112
67.168	103.25
67.22	106.75
67.272	94
67.323	105.5
67.375	127.75
67.427	148.5
67.479	106.5
67.53	95
67.582	105.5
67.634	96.5
67.685	99
67.737	119.25
67.789	109
67.841	114
67.892	92
67.944	93.75
67.996	106
68.048	145.25
68.099	103
68.151	88
68.203	94.75
68.255	92.5
68.306	102.75
68.358	71
68.41	106
68.462	107
68.513	106.75
68.565	84.75
68.617	125
68.669	101
68.72	100.75
68.772	115.25
68.824	87.75
68.876	120
68.927	99.25
68.979	100.75
69.031	83.5
69.083	92
69.134	110
69.186	91.5
69.238	107.25
69.29	111.75
69.341	92.75
69.393	120.75
69.445	77.75
69.497	100.5
69.548	103.5
69.6	102.75
69.652	91.5
69.704	109.75
69.755	103.75
69.807	111
69.859	93.75
69.911	82.5
69.962	120.75
70.014	93
70.066	108.5
70.118	91.5
70.169	104.5
70.221	107.75
70.273	120.5
70.325	95.25
70.376	100
70.428	87.5
70.48	101.75
70.532	120.25
70.583	95.75
70.635	89
70.687	133.25
70.739	118
70.79	138.75
70.842	168
70.894	177.25
70.946	162
70.997	194
71.049	151.25
71.101	148.25
71.153	159
71.204	199.25
71.256	195.25
71.308	177.5
71.36	86
71.411	107
71.463	133
71.515	123.75
71.567	112.75
71.618	111
71.67	101.75
71.722	87.5
71.774	97.75
71.825	118.75
71.877	85
71.929	109.75
71.981	91.5
72.032	115.75
72.084	117
72.136	108
72.188	107.75
72.239	106.75
72.291	84.25
72.343	83.5
72.395	90
72.446	115.75
72.498	87.25
72.55	123.25
72.601	77.75
72.653	87
72.705	108
72.757	91
72.808	110.5
72.86	114.25
72.912	89.75
72.964	107
73.015	94.25
73.067	77.25
73.119	106.5
73.171	67.5
73.222	119
73.274	103.25
73.326	130
73.378	99.75
73.429	78.5
73.481	128.5
73.533	110.75
73.585	91.75
73.636	97.25
73.688	110.75
73.74	112
73.792	108
73.843	97.5
73.895	108
73.947	119.25
73.999	115.5
74.05	104.75
74.102	95
74.154	105.5
74.206	103.25
74.257	118.5
74.309	83.25
74.361	107.75
74.413	119.25
74.464	133.5
74.516	105
74.568	122.5
74.62	110.75
74.671	122.5
74.723	106.5
74.775	123.5
74.827	100
74.878	94.25
74.93	111.75
74.982	84.25
75.034	91
75.085	107
75.137	126
75.189	105.75
75.241	113.25
75.292	100.25
75.344	108.25
75.396	87
75.448	98
75.499	86
75.551	107.75
75.603	118.25
75.655	82.75
75.706	97
75.758	110
75.81	110.25
75.862	111
75.913	139.25
75.965	107.5
76.017	88
76.069	82.5
76.12	124
76.172	85.25
76.224	96
76.276	77.75
76.327	107.5
76.379	108.25
76.431	103
76.483	110.75
76.534	120.25
76.586	115.25
76.638	110.25
76.69	110.75
76.741	89
76.793	101.25
76.845	98.25
76.897	127.75
76.948	90
77	97
77.052	120.5
77.104	92.5
77.155	102.25
77.207	111.5
77.259	151
77.31	123.25
77.362	95
77.414	91.25
77.466	102.75
77.517	103.25
77.569	118.5
77.621	108.75
77.673	109.75
77.724	107
77.776	103.25
77.828	96.25
77.88	109.75
77.931	98.75
77.983	83
78.035	105
78.087	105.75
78.138	108
78.19	116.5
78.242	120
78.294	83.5
78.345	95
78.397	70.5
78.449	98.5
78.501	134.5
78.552	89.25
78.604	94.5
78.656	101.25
78.708	123.25
78.759	93.25
78.811	110.25
78.863	105
78.915	119.25
78.966	116.25
79.018	104
79.07	110.25
79.122	114.25
79.173	140.75
79.225	114.75
79.277	119
79.329	94.5
79.38	106
79.432	95.25
79.484	99.75
79.536	100
79.587	105
79.639	82.5
79.691	102
79.743	92.5
79.794	123.75
79.846	84.5
79.898	138
79.95	100.75
80.001	95
80.053	131.25
80.105	116.25
80.157	120.75
80.208	109.75
80.26	119.5
80.312	118.25
80.364	102
80.415	99.75
80.467	92.5
80.519	93.5
80.571	87.5
80.622	105.5
80.674	81
80.726	111.5
80.778	106.5
80.829	112.75
80.881	110.25
80.933	100.5
80.985	88.5
81.036	111.5
81.088	94
81.14	98.5
81.192	100.75
81.243	92.25
81.295	120.5
81.347	95.25
81.399	112
81.45	103.75
81.502	94.25
81.554	119.5
81.606	115.5
81.657	140.25
81.709	119
81.761	87
81.813	105.5
81.864	94.75
81.916	97
81.968	106.25
82.02	128.5
82.071	77
82.123	102.75
82.175	103.5
82.226	84
82.278	121
82.33	101.75
82.382	81.5
82.433	101
82.485	100
82.537	85.25
82.589	105.75
82.64	111.25
82.692	92
82.744	128.5
82.796	105.25
82.847	92.5
82.899	107.75
82.951	71.5
83.003	111.25
83.054	104.75
83.106	108.75
83.158	99.5
83.21	119.25
83.261	121
83.313	94.75
83.365	102.25
83.417	78
83.468	107.25
83.52	96.5
83.572	88.75
83.624	109.25
83.675	106
83.727	110.5
83.779	109.25
83.831	122.75
83.882	103
83.934	101.5
83.986	124.25
84.038	108
84.089	91.5
84.141	124.5
84.193	104
84.245	121.25
84.296	103.75
84.348	109
84.4	113
84.452	102.75
84.503	105.75
84.555	107.25
84.607	109.25
84.659	122
84.71	103.75
84.762	97.25
84.814	114.75
84.866	108.25
84.917	101
84.969	88
85.021	109.5
85.073	119.5
85.124	96.75
85.176	105.25
85.228	112.25
85.28	116.25
85.331	120.25
85.383	87
85.435	113.25
85.487	130
85.538	103.75
85.59	81.5
85.642	107.25
85.694	99.25
85.745	72.75
85.797	79.75
85.849	117.75
85.901	100
85.952	106.5
86.004	101.25
86.056	98.5
86.108	98.5
86.159	96.25
86.211	113.25
86.263	97
86.315	107
86.366	99
86.418	89
86.47	87.75
86.522	91.5
86.573	90.5
86.625	86.25
86.677	91.25
86.729	97.5
86.78	80
86.832	63.25
86.884	119.75
86.935	87.75
86.987	82
87.039	101.75
87.091	100.75
87.142	118.25
87.194	116.5
87.246	92.75
87.298	102
87.349	112.5
87.401	97.75
87.453	94
87.505	107.25
87.556	84.75
87.608	117
87.66	82.5
87.712	92.5
87.763	104.75
87.815	125.25
87.867	93.75
87.919	98.75
87.97	97.5
88.022	92.25
88.074	91
88.126	107
88.177	104
88.229	101.25
88.281	107.5
88.333	95.75
88.384	110.5
88.436	106.25
88.488	98
88.54	74
88.591	83.5
88.643	82.25
88.695	111
88.747	108
88.798	128.5
88.85	91.5
88.902	101
88.954	116.5
89.005	88.25
89.057	107.25
89.109	114
89.161	114.25
89.212	120
89.264	114.75
89.316	98.5
89.368	105.75
89.419	104
89.471	135.25
89.523	104.5
89.575	91.75
89.626	103.25
89.678	102
89.73	98.5
89.782	110.5
89.833	124.75
89.885	97.5
89.937	123.75
89.989	111
90.04	96
90.092	80.25
90.144	93.75
90.196	120.5
90.247	107
90.299	118.75
90.351	91.25
90.403	89.75
90.454	104
90.506	120.5
90.558	116.25
90.61	112
90.661	112.75
90.713	114.75
90.765	73
90.817	109.75
90.868	117.25
90.92	88
90.972	102.25
91.024	124.5
91.075	111
91.127	76.25
91.179	111.25
91.231	89
91.282	100.5
91.334	88.75
91.386	107
91.438	81.25
91.489	128.25
91.541	104
91.593	123.5
91.645	103.25
91.696	106.5
91.748	83.5
91.8	79.5
91.851	89
91.903	138.5
91.955	105.25
92.007	103
92.058	93.5
92.11	83.5
92.162	85.25
92.214	118.75
92.265	71.5
92.317	87.25
92.369	112
92.421	114.25
92.472	103.75
92.524	126.25
92.576	98
92.628	94.25
92.679	108.75
92.731	113
92.783	96.75
92.835	106.5
92.886	120.75
92.938	88
92.99	95.5
93.042	103
93.093	106.75
93.145	115.5
93.197	120.25
93.249	94.75
93.3	92.75
93.352	122.75
93.404	125.5
93.456	107
93.507	87.25
93.559	124
93.611	106.5
93.663	103.75
93.714	116
93.766	104.5
93.818	110
93.87	72.25
93.921	94.75
93.973	111.25
94.025	99
94.077	86
94.128	98
94.18	128.25
94.232	94
94.284	114.75
94.335	99.25
94.387	91.75
94.439	122
94.491	129.25
94.542	98.75
94.594	86
94.646	111
94.698	88.25
94.749	80.75
94.801	88.75
94.853	116.75
94.905	108
94.956	110
95.008	126.25
95.06	95.25
95.112	95.75
95.163	95.5
95.215	97.75
95.267	109.25
95.319	102.5
95.37	125.5
95.422	140.25
95.474	101.25
95.526	112.75
95.577	107.5
95.629	111.25
95.681	126.25
95.733	114.25
95.784	111.25
95.836	94.25
95.888	104.5
95.94	129.75
95.991	105
96.043	110.25
96.095	102.5
96.147	115.75
96.198	107.25
96.25	86
96.302	114.25
96.354	93
96.405	95
96.457	96.5
96.509	98.75
96.56	79
96.612	90.5
96.664	102
96.716	110.5
96.767	125.25
96.819	124.75
96.871	122
96.923	104.75
96.974	79.75
97.026	125
97.078	95.25
97.13	97
97.181	95.75
97.233	94.25
97.285	100.5
97.337	84
97.388	95
97.44	105.25
97.492	100.5
97.544	107
97.595	90.5
97.647	112
97.699	95.5
97.751	108.75
97.802	108.25
97.854	87.5
97.906	86.5
97.958	107
98.009	119.5
98.061	107.75
98.113	125.75
98.165	109.75
98.216	89
98.268	116
98.32	111.25
98.372	102
98.423	96
98.475	97.5
98.527	86.75
98.579	101
98.63	134.75
98.682	89.5
98.734	118.5
98.786	110.25
98.837	101
98.889	90.5
98.941	121.75
98.993	104.25
99.044	116
99.096	102.25
99.148	96.5
99.2	96.25
99.251	130
99.303	113.25
99.355	89
99.407	128
99.458	112
99.51	102.75
99.562	108
99.614	85.75
99.665	87.75
99.717	121.25
99.769	119.75
99.821	108.25
99.872	94.25
99.924	94.25
99.976	91.25
100.028	122
100.079	101.5
100.131	102.5
100.183	113.75
100.235	87.5
100.286	99
100.338	88
100.39	124.5
100.442	94.25
100.493	97.5
100.545	100.5
100.597	84.25
100.649	113.75
100.7	97.5
100.752	108.25
100.804	121.5
100.856	106
100.907	133.5
100.959	96
101.011	99.75
101.063	98.25
101.114	103.25
101.166	96.25
101.218	101
101.27	119.25
101.321	103.25
101.373	86.25
101.425	122.25
101.476	135.5
101.528	102.25
101.58	98.5
101.632	142
101.683	100.5
101.735	118.75
101.787	84.75
101.839	105
101.89	132.25
101.942	132.75
101.994	87.75
102.046	118.5
102.097	84.75
102.149	92.5
102.201	87
102.253	130.25
102.304	93.75
102.356	118.5
102.408	97
102.46	89.75
102.511	113
102.563	94
102.615	100
102.667	99.75
102.718	86.25
102.77	104.75
102.822	125
102.874	98
102.925	105.75
102.977	100
103.029	122.5
103.081	99.5
103.132	108.5
103.184	115.25
103.236	95
103.288	86.25
103.339	114
103.391	105.25
[truncated: 21,622 more rows]

## Sheet: Fig. 2d
Time(s)	IMVA buffer	TIRFM buffer
0	1	1
0.052	1	1
0.104	1	1
0.156	0.995305	1
0.208	0.995305	1
0.26	0.995305	1
0.312	0.99061	1
0.364	0.99061	1
0.416	0.985915	1
0.468	0.985915	1
0.52	0.971831	1
0.572	0.967136	1
0.624	0.957746	1
0.676	0.953052	1
0.728	0.953052	1
0.78	0.953052	1
0.832	0.948357	1
0.884	0.948357	1
0.936	0.948357	1
0.988	0.938967	1
1.04	0.938967	0.979167
1.092	0.924883	0.979167
1.144	0.920188	0.979167
1.196	0.920188	0.979167
1.248	0.915493	0.979167
1.3	0.901408	0.979167
1.352	0.896714	0.979167
1.404	0.892019	0.979167
1.456	0.892019	0.979167
1.508	0.882629	0.979167
1.56	0.882629	0.979167
1.612	0.877934	0.979167
1.664	0.873239	0.979167
1.716	0.873239	0.979167
1.768	0.868545	0.979167
1.82	0.868545	0.979167
1.872	0.86385	0.979167
1.924	0.86385	0.979167
1.976	0.86385	0.979167
2.028	0.86385	0.979167
2.08	0.859155	0.979167
2.132	0.85446	0.979167
2.184	0.849765	0.979167
2.236	0.840376	0.979167
2.288	0.835681	0.979167
2.34	0.830986	0.979167
2.392	0.812207	0.979167
2.444	0.812207	0.958333
2.496	0.807512	0.958333
2.548	0.807512	0.958333
2.6	0.802817	0.958333
2.652	0.802817	0.958333
2.704	0.802817	0.958333
2.756	0.798122	0.9375
2.808	0.793427	0.9375
2.86	0.793427	0.9375
2.912	0.779343	0.9375
2.964	0.769953	0.9375
3.016	0.769953	0.9375
3.068	0.769953	0.9375
3.12	0.769953	0.9375
3.172	0.765258	0.9375
3.224	0.760563	0.9375
3.276	0.760563	0.9375
3.328	0.760563	0.9375
3.38	0.755869	0.9375
3.432	0.751174	0.9375
3.484	0.751174	0.9375
3.536	0.746479	0.9375
3.588	0.741784	0.9375
3.64	0.741784	0.9375
3.692	0.741784	0.9375
3.744	0.737089	0.9375
3.796	0.732394	0.9375
3.848	0.732394	0.9375
3.9	0.732394	0.9375
3.952	0.723005	0.9375
4.004	0.723005	0.9375
4.056	0.71831	0.9375
4.108	0.71831	0.9375
4.16	0.71831	0.9375
4.212	0.71831	0.9375
4.264	0.713615	0.9375
4.316	0.713615	0.9375
4.368	0.70892	0.9375
4.42	0.699531	0.9375
4.472	0.699531	0.9375
4.524	0.699531	0.9375
4.576	0.699531	0.9375
4.628	0.694836	0.9375
4.68	0.694836	0.9375
4.732	0.694836	0.9375
4.784	0.690141	0.9375
4.836	0.685446	0.9375
4.888	0.685446	0.9375
4.94	0.685446	0.9375
4.992	0.685446	0.9375
5.044	0.685446	0.9375
5.096	0.685446	0.9375
5.148	0.685446	0.9375
5.2	0.680751	0.9375
5.252	0.676056	0.9375
5.304	0.676056	0.9375
5.356	0.676056	0.9375
5.408	0.676056	0.9375
5.46	0.671362	0.9375
5.512	0.671362	0.9375
5.564	0.666667	0.9375
5.616	0.666667	0.9375
5.668	0.661972	0.9375
5.72	0.661972	0.9375
5.772	0.661972	0.9375
5.824	0.657277	0.9375
5.876	0.657277	0.9375
5.928	0.657277	0.9375
5.98	0.657277	0.9375
6.032	0.647887	0.9375
6.084	0.647887	0.9375
6.136	0.643192	0.9375
6.188	0.633803	0.9375
6.24	0.633803	0.9375
6.292	0.629108	0.9375
6.344	0.629108	0.9375
6.396	0.629108	0.9375
6.448	0.629108	0.9375
6.5	0.629108	0.9375
6.552	0.629108	0.9375
6.604	0.619718	0.9375
6.656	0.619718	0.9375
6.708	0.619718	0.9375
6.76	0.615023	0.9375
6.812	0.610329	0.9375
6.864	0.605634	0.9375
6.916	0.605634	0.9375
6.968	0.605634	0.9375
7.02	0.605634	0.9375
7.072	0.591549	0.9375
7.124	0.591549	0.9375
7.176	0.586854	0.9375
7.228	0.577465	0.9375
7.28	0.577465	0.9375
7.332	0.577465	0.9375
7.384	0.577465	0.9375
7.436	0.57277	0.9375
7.488	0.57277	0.9375
7.54	0.56338	0.9375
7.592	0.558685	0.9375
7.644	0.558685	0.9375
7.696	0.544601	0.9375
7.748	0.539906	0.9375
7.8	0.530516	0.9375
7.852	0.521127	0.9375
7.904	0.511737	0.9375
7.956	0.511737	0.916667
8.008	0.511737	0.916667
8.06	0.511737	0.916667
8.112	0.502347	0.916667
8.164	0.502347	0.916667
8.216	0.502347	0.916667
8.268	0.502347	0.916667
8.32	0.497653	0.916667
8.372	0.488263	0.916667
8.424	0.483568	0.916667
8.476	0.483568	0.916667
8.528	0.478873	0.916667
8.58	0.469484	0.916667
8.632	0.464789	0.916667
8.684	0.464789	0.916667
8.736	0.464789	0.916667
8.788	0.464789	0.916667
8.84	0.464789	0.916667
8.892	0.460094	0.916667
8.944	0.460094	0.916667
8.996	0.450704	0.916667
9.048	0.446009	0.895833
9.1	0.446009	0.895833
9.152	0.441315	0.895833
9.204	0.441315	0.895833
9.256	0.43662	0.895833
9.308	0.43662	0.895833
9.36	0.43662	0.895833
9.412	0.431925	0.895833
9.464	0.431925	0.895833
9.516	0.431925	0.895833
9.568	0.431925	0.895833
9.62	0.431925	0.875
9.672	0.431925	0.875
9.724	0.431925	0.875
9.776	0.431925	0.875
9.828	0.431925	0.875
9.88	0.431925	0.875
9.932	0.431925	0.875
9.984	0.431925	0.875
10.036	0.431925	0.875
10.088	0.41784	0.875
10.14	0.413146	0.875
10.192	0.408451	0.875
10.244	0.408451	0.875
10.296	0.408451	0.875
10.348	0.408451	0.875
10.4	0.403756	0.875
10.452	0.403756	0.875
10.504	0.403756	0.875
10.556	0.403756	0.875
10.608	0.399061	0.875
10.66	0.394366	0.875
10.712	0.389671	0.875
10.764	0.389671	0.875
10.816	0.389671	0.875
10.868	0.380282	0.875
10.92	0.375587	0.875
10.972	0.370892	0.875
11.024	0.370892	0.875
11.076	0.370892	0.875
11.128	0.366197	0.875
11.18	0.361502	0.875
11.232	0.356808	0.875
11.284	0.356808	0.875
11.336	0.352113	0.875
11.388	0.352113	0.875
11.44	0.347418	0.875
11.492	0.347418	0.875
11.544	0.342723	0.875
11.596	0.342723	0.875
11.648	0.338028	0.875
11.7	0.338028	0.875
11.752	0.338028	0.875
11.804	0.338028	0.875
11.856	0.338028	0.875
11.908	0.338028	0.875
11.96	0.338028	0.875
12.012	0.338028	0.875
12.064	0.333333	0.875
12.116	0.333333	0.875
12.168	0.333333	0.875
12.22	0.333333	0.875
12.272	0.333333	0.875
12.324	0.333333	0.875
12.376	0.333333	0.875
12.428	0.328638	0.875
12.48	0.328638	0.875
12.532	0.328638	0.875
12.584	0.328638	0.875
12.636	0.319249	0.875
12.688	0.319249	0.875
12.74	0.314554	0.875
12.792	0.309859	0.875
12.844	0.305164	0.875
12.896	0.305164	0.875
12.948	0.305164	0.875
13	0.305164	0.875
13.052	0.305164	0.875
13.104	0.305164	0.875
13.156	0.305164	0.875
13.208	0.295775	0.875
13.26	0.295775	0.875
13.312	0.295775	0.875
13.364	0.295775	0.875
13.416	0.295775	0.875
13.468	0.295775	0.875
13.52	0.29108	0.875
13.572	0.286385	0.875
13.624	0.286385	0.875
13.676	0.286385	0.875
13.728	0.286385	0.875
13.78	0.286385	0.875
13.832	0.28169	0.875
13.884	0.28169	0.875
13.936	0.276995	0.875
13.988	0.276995	0.875
14.04	0.276995	0.875
14.092	0.276995	0.875
14.144	0.276995	0.854167
14.196	0.2723	0.854167
14.248	0.2723	0.854167
14.3	0.267606	0.854167
14.352	0.267606	0.854167
14.404	0.267606	0.854167
14.456	0.267606	0.854167
14.508	0.267606	0.854167
14.56	0.267606	0.854167
14.612	0.262911	0.854167
14.664	0.262911	0.854167
14.716	0.258216	0.854167
14.768	0.258216	0.854167
14.82	0.258216	0.854167
14.872	0.253521	0.854167
14.924	0.253521	0.854167
14.976	0.248826	0.854167
15.028	0.248826	0.854167
15.08	0.244131	0.854167
15.132	0.239437	0.854167
15.184	0.239437	0.854167
15.236	0.239437	0.854167
15.288	0.239437	0.854167
15.34	0.239437	0.854167
15.392	0.239437	0.854167
15.444	0.239437	0.854167
15.496	0.239437	0.854167
15.548	0.239437	0.854167
15.6	0.239437	0.854167
15.652	0.234742	0.854167
15.704	0.234742	0.854167
15.756	0.234742	0.854167
15.808	0.234742	0.854167
15.86	0.234742	0.854167
15.912	0.234742	0.854167
15.964	0.225352	0.854167
16.016	0.225352	0.854167
16.068	0.225352	0.854167
16.12	0.220657	0.854167
16.172	0.220657	0.854167
16.224	0.220657	0.854167
16.276	0.220657	0.854167
16.328	0.220657	0.854167
16.38	0.220657	0.854167
16.432	0.220657	0.854167
16.484	0.220657	0.854167
16.536	0.220657	0.854167
16.588	0.215962	0.854167
16.64	0.215962	0.854167
16.692	0.215962	0.854167
16.744	0.215962	0.854167
16.796	0.215962	0.854167
16.848	0.215962	0.854167
16.9	0.211268	0.854167
16.952	0.211268	0.854167
17.004	0.211268	0.854167
17.056	0.211268	0.854167
17.108	0.211268	0.854167
17.16	0.211268	0.854167
17.212	0.211268	0.854167
17.264	0.211268	0.854167
17.316	0.211268	0.854167
17.368	0.206573	0.854167
17.42	0.206573	0.854167
17.472	0.206573	0.854167
17.524	0.206573	0.854167
17.576	0.206573	0.854167
17.628	0.201878	0.854167
17.68	0.201878	0.854167
17.732	0.201878	0.854167
17.784	0.201878	0.854167
17.836	0.197183	0.854167
17.888	0.197183	0.854167
17.94	0.197183	0.854167
17.992	0.192488	0.854167
18.044	0.183099	0.854167
18.096	0.183099	0.854167
18.148	0.183099	0.854167
18.2	0.183099	0.854167
18.252	0.183099	0.854167
18.304	0.183099	0.854167
18.356	0.183099	0.854167
18.408	0.183099	0.833333
18.46	0.178404	0.833333
18.512	0.178404	0.833333
18.564	0.173709	0.833333
18.616	0.173709	0.833333
18.668	0.173709	0.833333
18.72	0.169014	0.833333
18.772	0.164319	0.833333
18.824	0.164319	0.833333
18.876	0.159624	0.833333
18.928	0.159624	0.833333
18.98	0.159624	0.833333
19.032	0.159624	0.833333
19.084	0.159624	0.833333
19.136	0.159624	0.833333
19.188	0.15493	0.833333
19.24	0.150235	0.833333
19.292	0.150235	0.833333
19.344	0.150235	0.833333
19.396	0.14554	0.833333
19.448	0.14554	0.833333
19.5	0.14554	0.833333
19.552	0.14554	0.833333
19.604	0.14554	0.833333
19.656	0.14554	0.833333
19.708	0.14554	0.833333
19.76	0.14554	0.833333
19.812	0.14554	0.833333
19.864	0.14554	0.833333
19.916	0.140845	0.833333
19.968	0.140845	0.833333
20.02	0.140845	0.833333
20.072	0.13615	0.833333
20.124	0.13615	0.833333
20.176	0.131455	0.833333
20.228	0.131455	0.833333
20.28	0.131455	0.833333
20.332	0.131455	0.833333
20.384	0.131455	0.833333
20.436	0.131455	0.833333
20.488	0.131455	0.833333
20.54	0.126761	0.833333
20.592	0.126761	0.833333
20.644	0.126761	0.833333
20.696	0.122066	0.833333
20.748	0.122066	0.833333
20.8	0.117371	0.833333
20.852	0.117371	0.833333
20.904	0.117371	0.833333
20.956	0.117371	0.833333
21.008	0.117371	0.833333
21.06	0.117371	0.833333
21.112	0.117371	0.833333
21.164	0.117371	0.833333
21.216	0.117371	0.833333
21.268	0.117371	0.833333
21.32	0.117371	0.8125
21.372	0.117371	0.8125
21.424	0.117371	0.8125
21.476	0.117371	0.8125
21.528	0.117371	0.8125
21.58	0.117371	0.8125
21.632	0.117371	0.8125
21.684	0.117371	0.8125
21.736	0.117371	0.8125
21.788	0.112676	0.8125
21.84	0.112676	0.8125
21.892	0.112676	0.8125
21.944	0.112676	0.8125
21.996	0.107981	0.8125
22.048	0.107981	0.8125
22.1	0.107981	0.8125
22.152	0.107981	0.8125
22.204	0.107981	0.8125
22.256	0.107981	0.8125
22.308	0.107981	0.8125
22.36	0.107981	0.8125
22.412	0.103286	0.8125
22.464	0.103286	0.8125
22.516	0.103286	0.8125
22.568	0.103286	0.8125
22.62	0.103286	0.8125
22.672	0.103286	0.8125
22.724	0.103286	0.8125
22.776	0.103286	0.8125
22.828	0.103286	0.8125
22.88	0.0985915	0.8125
22.932	0.0985915	0.8125
22.984	0.0985915	0.8125
23.036	0.0985915	0.8125
23.088	0.0985915	0.8125
23.14	0.0985915	0.8125
23.192	0.0985915	0.8125
23.244	0.0985915	0.8125
23.296	0.0985915	0.8125
23.348	0.0985915	0.8125
23.4	0.0985915	0.8125
23.452	0.0985915	0.8125
23.504	0.0985915	0.8125
23.556	0.0985915	0.8125
23.608	0.0985915	0.8125
23.66	0.0985915	0.8125
23.712	0.0985915	0.8125
23.764	0.0985915	0.8125
23.816	0.0985915	0.8125
23.868	0.0985915	0.8125
23.92	0.0985915	0.8125
23.972	0.0985915	0.8125
24.024	0.0985915	0.8125
24.076	0.0985915	0.8125
24.128	0.0985915	0.8125
24.18	0.0985915	0.8125
24.232	0.0985915	0.8125
24.284	0.0985915	0.8125
24.336	0.0985915	0.8125
24.388	0.0985915	0.8125
24.44	0.0985915	0.8125
24.492	0.0985915	0.8125
24.544	0.0985915	0.8125
24.596	0.0985915	0.8125
24.648	0.0985915	0.8125
24.7	0.0985915	0.8125
24.752	0.0985915	0.8125
24.804	0.0985915	0.8125
24.856	0.0985915	0.8125
24.908	0.0985915	0.8125
24.96	0.0985915	0.8125
25.012	0.0985915	0.8125
25.064	0.0985915	0.8125
25.116	0.0985915	0.8125
25.168	0.0985915	0.8125
25.22	0.0985915	0.8125
25.272	0.0985915	0.8125
25.324	0.0985915	0.8125
25.376	0.0985915	0.8125
25.428	0.0985915	0.8125
25.48	0.0985915	0.8125
25.532	0.0985915	0.8125
25.584	0.0985915	0.8125
25.636	0.0938967	0.8125
25.688	0.0892019	0.8125
25.74	0.0892019	0.8125
25.792	0.084507	0.8125
25.844	0.084507	0.8125
25.896	0.084507	0.8125
25.948	0.084507	0.8125
26	0.084507	0.8125
26.052	0.084507	0.8125
26.104	0.084507	0.8125
26.156	0.084507	0.8125
26.208	0.084507	0.8125
26.26	0.084507	0.8125
26.312	0.084507	0.8125
26.364	0.084507	0.8125
26.416	0.084507	0.8125
26.468	0.084507	0.8125
26.52	0.084507	0.8125
26.572	0.084507	0.8125
26.624	0.084507	0.8125
26.676	0.084507	0.8125
26.728	0.084507	0.8125
26.78	0.084507	0.8125
26.832	0.084507	0.8125
26.884	0.0798122	0.8125
26.936	0.0798122	0.8125
26.988	0.0798122	0.8125
27.04	0.0798122	0.8125
27.092	0.0798122	0.8125
27.144	0.0798122	0.8125
27.196	0.0798122	0.8125
27.248	0.0798122	0.8125
27.3	0.0798122	0.8125
27.352	0.0798122	0.8125
27.404	0.0798122	0.8125
27.456	0.0798122	0.8125
27.508	0.0798122	0.8125
27.56	0.0751174	0.8125
27.612	0.0751174	0.8125
27.664	0.0751174	0.8125
27.716	0.0751174	0.8125
27.768	0.0751174	0.8125
27.82	0.0751174	0.8125
27.872	0.0751174	0.8125
27.924	0.0751174	0.8125
27.976	0.0751174	0.8125
28.028	0.0751174	0.8125
28.08	0.0751174	0.8125
28.132	0.0751174	0.8125
28.184	0.0751174	0.8125
28.236	0.0704225	0.8125
28.288	0.0704225	0.8125
28.34	0.0704225	0.8125
28.392	0.0704225	0.8125
28.444	0.0610329	0.8125
28.496	0.0610329	0.8125
28.548	0.0610329	0.8125
28.6	0.0610329	0.8125
28.652	0.0610329	0.8125
28.704	0.0610329	0.8125
28.756	0.0610329	0.8125
28.808	0.0610329	0.8125
28.86	0.0610329	0.8125
28.912	0.0610329	0.8125
28.964	0.0610329	0.8125
29.016	0.0610329	0.8125
29.068	0.0610329	0.8125
29.12	0.0610329	0.8125
29.172	0.0610329	0.8125
29.224	0.0610329	0.8125
29.276	0.0610329	0.8125
29.328	0.0610329	0.8125
29.38	0.0610329	0.8125
29.432	0.0610329	0.8125
29.484	0.0610329	0.8125
29.536	0.0610329	0.8125
29.588	0.0610329	0.8125
29.64	0.0610329	0.8125
29.692	0.0610329	0.8125
29.744	0.0610329	0.8125
29.796	0.0610329	0.8125
29.848	0.0610329	0.8125
29.9	0.0610329	0.8125
29.952	0.0610329	0.8125
30.004	0.0610329	0.8125
30.056	0.0610329	0.8125
30.108	0.0610329	0.8125
30.16	0.0610329	0.8125
30.212	0.0610329	0.8125
30.264	0.0610329	0.8125
30.316	0.0610329	0.8125
30.368	0.0610329	0.8125
30.42	0.0610329	0.8125
30.472	0.0610329	0.8125
30.524	0.0610329	0.8125
30.576	0.056338	0.8125
30.628	0.056338	0.8125
30.68	0.056338	0.8125
30.732	0.0516432	0.8125
30.784	0.0516432	0.8125
30.836	0.0516432	0.8125
30.888	0.0516432	0.8125
30.94	0.0516432	0.8125
30.992	0.0516432	0.8125
31.044	0.0516432	0.8125
31.096	0.0516432	0.8125
31.148	0.0516432	0.8125
31.2	0.0469484	0.8125
31.252	0.0422535	0.8125
31.304	0.0422535	0.8125
31.356	0.0422535	0.8125
31.408	0.0422535	0.8125
31.46	0.0422535	0.8125
31.512	0.0422535	0.8125
31.564	0.0422535	0.8125
31.616	0.0422535	0.8125
31.668	0.0422535	0.8125
31.72	0.0328638	0.8125
31.772	0.0328638	0.8125
31.824	0.0328638	0.8125
31.876	0.0328638	0.8125
31.928	0.0328638	0.8125
31.98	0.0328638	0.8125
32.032	0.0328638	0.8125
32.084	0.0328638	0.8125
32.136	0.0328638	0.8125
32.188	0.0328638	0.8125
32.24	0.0328638	0.8125
32.292	0.0328638	0.8125
32.344	0.0328638	0.791667
32.396	0.0328638	0.791667
32.448	0.0328638	0.791667
32.5	0.0328638	0.791667
32.552	0.0328638	0.791667
32.604	0.0328638	0.791667
32.656	0.0328638	0.791667
32.708	0.0328638	0.791667
32.76	0.028169	0.791667
32.812	0.028169	0.791667
32.864	0.028169	0.791667
32.916	0.028169	0.791667
32.968	0.028169	0.791667
33.02	0.028169	0.791667
33.072	0.028169	0.791667
33.124	0.028169	0.791667
33.176	0.028169	0.791667
33.228	0.028169	0.791667
33.28	0.028169	0.791667
33.332	0.028169	0.791667
33.384	0.028169	0.791667
33.436	0.028169	0.791667
33.488	0.028169	0.791667
33.54	0.028169	0.791667
33.592	0.028169	0.791667
33.644	0.028169	0.770833
33.696	0.028169	0.770833
33.748	0.028169	0.770833
33.8	0.028169	0.770833
33.852	0.028169	0.770833
33.904	0.028169	0.770833
33.956	0.028169	0.770833
34.008	0.028169	0.770833
34.06	0.028169	0.770833
34.112	0.028169	0.770833
34.164	0.028169	0.770833
34.216	0.028169	0.770833
34.268	0.028169	0.770833
34.32	0.028169	0.770833
34.372	0.028169	0.770833
34.424	0.028169	0.770833
34.476	0.028169	0.770833
34.528	0.028169	0.770833
34.58	0.028169	0.770833
34.632	0.028169	0.770833
34.684	0.028169	0.770833
34.736	0.028169	0.770833
34.788	0.028169	0.770833
34.84	0.028169	0.770833
34.892	0.028169	0.770833
34.944	0.028169	0.770833
34.996	0.028169	0.770833
35.048	0.028169	0.770833
35.1	0.028169	0.770833
35.152	0.028169	0.770833
35.204	0.028169	0.770833
35.256	0.028169	0.770833
35.308	0.028169	0.770833
35.36	0.028169	0.770833
35.412	0.028169	0.770833
35.464	0.028169	0.770833
35.516	0.028169	0.770833
35.568	0.028169	0.770833
35.62	0.028169	0.770833
35.672	0.028169	0.770833
35.724	0.028169	0.770833
35.776	0.028169	0.770833
35.828	0.028169	0.770833
35.88	0.028169	0.770833
35.932	0.028169	0.770833
35.984	0.028169	0.770833
36.036	0.028169	0.770833
36.088	0.028169	0.770833
36.14	0.028169	0.770833
36.192	0.028169	0.770833
36.244	0.028169	0.770833
36.296	0.028169	0.770833
36.348	0.028169	0.770833
36.4	0.028169	0.770833
36.452	0.028169	0.770833
36.504	0.0234742	0.770833
36.556	0.0234742	0.770833
36.608	0.0234742	0.770833
36.66	0.0234742	0.770833
36.712	0.0234742	0.770833
36.764	0.0234742	0.770833
36.816	0.0187793	0.770833
36.868	0.0187793	0.770833
36.92	0.0187793	0.770833
36.972	0.0187793	0.770833
37.024	0.0187793	0.770833
37.076	0.0187793	0.770833
37.128	0.0187793	0.770833
37.18	0.0187793	0.770833
37.232	0.0187793	0.770833
37.284	0.0187793	0.770833
37.336	0.0187793	0.770833
37.388	0.0187793	0.770833
37.44	0.0187793	0.75
37.492	0.0187793	0.75
37.544	0.0187793	0.75
37.596	0.0187793	0.75
37.648	0.0187793	0.75
37.7	0.0187793	0.75
37.752	0.0187793	0.75
37.804	0.0187793	0.75
37.856	0.0187793	0.75
37.908	0.0187793	0.75
37.96	0.0187793	0.75
38.012	0.0187793	0.75
38.064	0.0187793	0.75
38.116	0.0187793	0.75
38.168	0.0187793	0.75
38.22	0.0187793	0.75
38.272	0.0187793	0.75
38.324	0.0187793	0.75
38.376	0.0187793	0.75
38.428	0.0187793	0.75
38.48	0.0187793	0.75
38.532	0.0187793	0.75
38.584	0.0187793	0.75
38.636	0.0187793	0.75
38.688	0.0187793	0.75
38.74	0.0187793	0.75
38.792	0.0187793	0.75
38.844	0.0187793	0.75
38.896	0.0187793	0.75
38.948	0.0187793	0.75
39	0.0187793	0.75
39.052	0.0187793	0.75
39.104	0.0187793	0.75
39.156	0.0187793	0.75
39.208	0.0187793	0.75
39.26	0.0187793	0.75
39.312	0.0187793	0.75
39.364	0.0187793	0.75
39.416	0.0187793	0.75
39.468	0.0187793	0.75
39.52	0.0187793	0.75
39.572	0.0187793	0.75
39.624	0.0187793	0.75
39.676	0.0187793	0.75
39.728	0.0187793	0.75
39.78	0.0187793	0.75
39.832	0.0140845	0.75
39.884	0.0140845	0.75
39.936	0.0140845	0.75
39.988	0.00938967	0.75
40.04	0.00938967	0.75
40.092	0.00938967	0.75
40.144	0.00938967	0.75
40.196	0.00938967	0.75
40.248	0.00938967	0.75
40.3	0.00938967	0.75
40.352	0.00938967	0.75
40.404	0.00938967	0.75
40.456	0.00938967	0.75
40.508	0.00938967	0.75
40.56	0.00938967	0.75
40.612	0.00938967	0.75
40.664	0.00938967	0.75
40.716	0.00938967	0.75
40.768	0.00938967	0.75
40.82	0.00938967	0.75
40.872	0.00938967	0.75
40.924	0.00938967	0.75
40.976	0.00938967	0.75
41.028	0.00938967	0.75
41.08	0.00938967	0.75
41.132	0.00938967	0.75
41.184	0.00938967	0.75
41.236	0.00938967	0.75
41.288	0.00938967	0.75
41.34	0.00938967	0.75
41.392	0.00938967	0.75
41.444	0.00938967	0.75
41.496	0.00938967	0.75
41.548	0.00938967	0.75
41.6	0.00938967	0.75
41.652	0.00938967	0.75
41.704	0.00938967	0.75
41.756	0.00938967	0.75
41.808	0.00938967	0.75
41.86	0.00938967	0.75
41.912	0.00938967	0.75
41.964	0.00938967	0.75
42.016	0.00938967	0.75
42.068	0.00938967	0.75
42.12	0.00938967	0.75
42.172	0.00938967	0.75
42.224	0.00938967	0.75
42.276	0.00938967	0.75
42.328	0.00938967	0.75
42.38	0.00938967	0.75
42.432	0.00938967	0.75
42.484	0.00938967	0.75
42.536	0.00938967	0.75
42.588	0.00938967	0.75
42.64	0.00938967	0.75
42.692	0.00938967	0.75
42.744	0.00938967	0.75
42.796	0.00938967	0.75
42.848	0.00938967	0.75
42.9	0.00938967	0.75
42.952	0.00938967	0.75
43.004	0.00938967	0.75
43.056	0.00938967	0.75
43.108	0.00938967	0.75
43.16	0.00938967	0.75
43.212	0.00938967	0.75
43.264	0.00938967	0.75
43.316	0.00469484	0.75
43.368	0.00469484	0.75
43.42	0.00469484	0.75
43.472	0.00469484	0.75
43.524	0.00469484	0.75
43.576	0.00469484	0.75
43.628	0.00469484	0.75
43.68	0.00469484	0.75
43.732	0.00469484	0.75
43.784	0.00469484	0.75
43.836	0.00469484	0.75
43.888	0.00469484	0.75
43.94	0.00469484	0.75
43.992	0.00469484	0.75
44.044	0.00469484	0.75
44.096		0.75
44.148		0.75
44.2		0.75
44.252		0.75
44.304		0.75
44.356		0.75
44.408		0.75
44.46		0.75
44.512		0.75
44.564		0.75
44.616		0.75
44.668		0.75
44.72		0.75
44.772		0.75
44.824		0.75
44.876		0.75
44.928		0.75
44.98		0.75
45.032		0.75
45.084		0.75
45.136		0.75
45.188		0.75
45.24		0.75
45.292		0.75
45.344		0.75
45.396		0.75
45.448		0.75
45.5		0.75
45.552		0.75
45.604		0.75
45.656		0.75
45.708		0.75
45.76		0.75
45.812		0.75
45.864		0.75
45.916		0.75
45.968		0.75
46.02		0.75
46.072		0.75
46.124		0.75
46.176		0.75
46.228		0.75
46.28		0.75
46.332		0.75
46.384		0.75
46.436		0.75
46.488		0.75
46.54		0.75
46.592		0.75
46.644		0.75
46.696		0.75
46.748		0.75
46.8		0.75
46.852		0.729167
46.904		0.729167
46.956		0.729167
47.008		0.729167
47.06		0.729167
47.112		0.729167
47.164		0.729167
47.216		0.729167
47.268		0.729167
47.32		0.729167
47.372		0.729167
47.424		0.729167
47.476		0.729167
47.528		0.729167
47.58		0.729167
47.632		0.729167
47.684		0.729167
47.736		0.729167
47.788		0.729167
47.84		0.729167
47.892		0.729167
47.944		0.729167
47.996		0.729167
48.048		0.729167
48.1		0.729167
48.152		0.729167
48.204		0.729167
48.256		0.729167
48.308		0.729167
48.36		0.729167
48.412		0.729167
48.464		0.729167
48.516		0.729167
48.568		0.729167
48.62		0.729167
48.672		0.729167
48.724		0.729167
48.776		0.729167
48.828		0.729167
48.88		0.729167
48.932		0.729167
48.984		0.729167
49.036		0.729167
49.088		0.729167
49.14		0.729167
49.192		0.729167
49.244		0.729167
49.296		0.729167
49.348		0.729167
49.4		0.729167
49.452		0.729167
49.504		0.729167
49.556		0.729167
49.608		0.729167
49.66		0.729167
49.712		0.729167
49.764		0.729167
49.816		0.729167
49.868		0.729167
49.92		0.729167
49.972		0.729167
50.024		0.729167
50.076		0.729167
50.128		0.729167
50.18		0.729167
50.232		0.729167
50.284		0.729167
50.336		0.729167
50.388		0.729167
50.44		0.729167
50.492		0.729167
50.544		0.729167
50.596		0.729167
50.648		0.729167
50.7		0.729167
50.752		0.729167
50.804		0.729167
50.856		0.729167
50.908		0.729167
50.96		0.729167
51.012		0.729167
51.064		0.729167
51.116		0.729167
51.168		0.729167
51.22		0.729167
51.272		0.729167
51.324		0.729167
51.376		0.729167
51.428		0.729167
51.48		0.729167
51.532		0.729167
51.584		0.729167
51.636		0.729167
51.688		0.729167
51.74		0.729167
51.792		0.729167
51.844		0.729167
51.896		0.729167
51.948		0.729167
52		0.729167
52.052		0.729167
52.104		0.729167
52.156		0.729167
52.208		0.729167
52.26		0.729167
52.312		0.729167
52.364		0.729167
52.416		0.729167
52.468		0.729167
52.52		0.729167
52.572		0.729167
52.624		0.729167
52.676		0.729167
52.728		0.729167
52.78		0.729167
52.832		0.729167
52.884		0.729167
52.936		0.729167
52.988		0.729167
53.04		0.729167
53.092		0.729167
53.144		0.729167
53.196		0.729167
53.248		0.729167
53.3		0.729167
53.352		0.729167
53.404		0.729167
53.456		0.729167
53.508		0.729167
53.56		0.729167
53.612		0.729167
53.664		0.729167
53.716		0.729167
53.768		0.729167
53.82		0.729167
53.872		0.729167
53.924		0.729167
53.976		0.729167
54.028		0.729167
54.08		0.729167
54.132		0.729167
54.184		0.729167
54.236		0.729167
54.288		0.729167
54.34		0.729167
54.392		0.729167
54.444		0.729167
54.496		0.729167
54.548		0.729167
54.6		0.729167
54.652		0.729167
54.704		0.729167
54.756		0.729167
54.808		0.729167
54.86		0.729167
54.912		0.729167
54.964		0.729167
55.016		0.729167
55.068		0.729167
55.12		0.729167
55.172		0.729167
55.224		0.729167
55.276		0.729167
55.328		0.729167
55.38		0.729167
55.432		0.729167
55.484		0.729167
55.536		0.729167
55.588		0.729167
55.64		0.729167
55.692		0.729167
55.744		0.729167
55.796		0.729167
55.848		0.729167
55.9		0.729167
55.952		0.729167
56.004		0.729167
56.056		0.729167
56.108		0.729167
56.16		0.729167
56.212		0.729167
56.264		0.729167
56.316		0.729167
56.368		0.729167
56.42		0.729167
56.472		0.729167
56.524		0.729167
56.576		0.729167
56.628		0.729167
56.68		0.729167
56.732		0.729167
56.784		0.729167
56.836		0.729167
56.888		0.729167
56.94		0.729167
56.992		0.729167
57.044		0.729167
57.096		0.729167
57.148		0.729167
57.2		0.729167
57.252		0.729167
57.304		0.729167
57.356		0.729167
57.408		0.729167
57.46		0.729167
57.512		0.729167
57.564		0.729167
57.616		0.729167
57.668		0.729167
57.72		0.729167
57.772		0.729167
57.824		0.708333
57.876		0.708333
57.928		0.708333
57.98		0.708333
58.032		0.708333
58.084		0.708333
58.136		0.708333
58.188		0.708333
58.24		0.708333
58.292		0.708333
58.344		0.708333
58.396		0.708333
58.448		0.708333
58.5		0.708333
58.552		0.708333
58.604		0.708333
58.656		0.708333
58.708		0.708333
58.76		0.708333
58.812		0.708333
58.864		0.708333
58.916		0.708333
58.968		0.708333
59.02		0.708333
59.072		0.708333
59.124		0.708333
59.176		0.708333
59.228		0.708333
59.28		0.708333
59.332		0.708333
59.384		0.708333
59.436		0.708333
59.488		0.708333
59.54		0.708333
59.592		0.6875
59.644		0.6875
59.696		0.6875
59.748		0.6875
59.8		0.6875
59.852		0.6875
59.904		0.6875
59.956		0.6875
60.008		0.6875
60.06		0.6875
60.112		0.6875
60.164		0.6875
60.216		0.6875
60.268		0.6875
60.32		0.6875
60.372		0.6875
60.424		0.6875
60.476		0.6875
60.528		0.6875
60.58		0.6875
60.632		0.6875
60.684		0.6875
60.736		0.6875
60.788		0.6875
60.84		0.6875
60.892		0.6875
60.944		0.6875
60.996		0.6875
61.048		0.6875
61.1		0.6875
61.152		0.6875
61.204		0.6875
61.256		0.666667
61.308		0.666667
61.36		0.645833
61.412		0.645833
61.464		0.645833
61.516		0.645833
61.568		0.645833
61.62		0.645833
61.672		0.645833
61.724		0.645833
61.776		0.645833
61.828		0.645833
61.88		0.645833
61.932		0.645833
61.984		0.645833
62.036		0.645833
62.088		0.645833
62.14		0.645833
62.192		0.645833
62.244		0.645833
62.296		0.645833
62.348		0.645833
62.4		0.645833
62.452		0.645833
62.504		0.645833
62.556		0.645833
62.608		0.645833
62.66		0.645833
62.712		0.645833
62.764		0.645833
62.816		0.645833
62.868		0.645833
62.92		0.645833
62.972		0.645833
63.024		0.645833
63.076		0.645833
63.128		0.645833
63.18		0.645833
63.232		0.645833
63.284		0.645833
63.336		0.645833
63.388		0.645833
63.44		0.645833
63.492		0.645833
63.544		0.645833
63.596		0.645833
63.648		0.645833
63.7		0.645833
63.752		0.645833
63.804		0.645833
63.856		0.645833
63.908		0.645833
63.96		0.645833
64.012		0.645833
64.064		0.645833
64.116		0.645833
64.168		0.645833
64.22		0.645833
64.272		0.645833
64.324		0.645833
64.376		0.645833
64.428		0.645833
64.48		0.645833
64.532		0.645833
64.584		0.645833
64.636		0.645833
64.688		0.645833
64.74		0.645833
64.792		0.645833
64.844		0.645833
64.896		0.645833
64.948		0.645833
65		0.645833
65.052		0.645833
65.104		0.645833
65.156		0.645833
65.208		0.645833
65.26		0.645833
65.312		0.645833
65.364		0.645833
65.416		0.645833
65.468		0.645833
65.52		0.645833
65.572		0.645833
65.624		0.645833
65.676		0.645833
65.728		0.645833
65.78		0.645833
65.832		0.645833
65.884		0.645833
65.936		0.645833
65.988		0.645833
66.04		0.645833
66.092		0.645833
66.144		0.645833
66.196		0.645833
66.248		0.645833
66.3		0.645833
66.352		0.645833
66.404		0.645833
66.456		0.645833
66.508		0.645833
66.56		0.645833
66.612		0.645833
66.664		0.645833
66.716		0.645833
66.768		0.645833
66.82		0.645833
66.872		0.645833
66.924		0.645833
66.976		0.645833
67.028		0.645833
67.08		0.645833
67.132		0.645833
67.184		0.645833
67.236		0.645833
67.288		0.645833
67.34		0.645833
67.392		0.645833
67.444		0.645833
67.496		0.645833
67.548		0.625
67.6		0.625
67.652		0.604167
67.704		0.604167
67.756		0.604167
67.808		0.604167
67.86		0.604167
67.912		0.604167
67.964		0.604167
68.016		0.604167
68.068		0.604167
68.12		0.604167
68.172		0.604167
68.224		0.604167
68.276		0.604167
68.328		0.604167
68.38		0.604167
68.432		0.604167
68.484		0.604167
68.536		0.604167
68.588		0.604167
68.64		0.604167
68.692		0.604167
68.744		0.604167
68.796		0.604167
68.848		0.604167
68.9		0.604167
68.952		0.604167
69.004		0.604167
69.056		0.604167
69.108		0.604167
69.16		0.604167
69.212		0.604167
69.264		0.604167
69.316		0.604167
69.368		0.604167
69.42		0.604167
69.472		0.604167
69.524		0.604167
69.576		0.604167
69.628		0.604167
69.68		0.604167
69.732		0.604167
69.784		0.604167
69.836		0.604167
69.888		0.604167
69.94		0.604167
69.992		0.604167
70.044		0.604167
70.096		0.604167
70.148		0.604167
70.2		0.604167
70.252		0.604167
70.304		0.604167
70.356		0.604167
70.408		0.604167
70.46		0.604167
70.512		0.604167
70.564		0.604167
70.616		0.604167
70.668		0.604167
70.72		0.604167
70.772		0.604167
70.824		0.604167
70.876		0.604167
70.928		0.604167
70.98		0.604167
71.032		0.604167
71.084		0.604167
71.136		0.604167
71.188		0.604167
71.24		0.604167
71.292		0.604167
71.344		0.604167
71.396		0.604167
71.448		0.604167
71.5		0.604167
71.552		0.604167
71.604		0.604167
71.656		0.604167
71.708		0.604167
71.76		0.604167
71.812		0.604167
71.864		0.604167
71.916		0.604167
71.968		0.604167
72.02		0.604167
72.072		0.604167
72.124		0.604167
72.176		0.604167
72.228		0.604167
72.28		0.604167
72.332		0.604167
72.384		0.604167
72.436		0.604167
72.488		0.604167
72.54		0.604167
72.592		0.604167
72.644		0.604167
72.696		0.604167
72.748		0.604167
72.8		0.604167
72.852		0.604167
72.904		0.604167
72.956		0.604167
73.008		0.604167
73.06		0.604167
73.112		0.604167
73.164		0.604167
73.216		0.604167
73.268		0.604167
73.32		0.604167
73.372		0.604167
73.424		0.604167
73.476		0.604167
73.528		0.604167
73.58		0.604167
73.632		0.604167
73.684		0.604167
73.736		0.604167
73.788		0.604167
73.84		0.604167
73.892		0.604167
73.944		0.604167
73.996		0.604167
74.048		0.604167
74.1		0.604167
74.152		0.604167
74.204		0.604167
74.256		0.604167
74.308		0.604167
74.36		0.604167
74.412		0.604167
74.464		0.604167
74.516		0.604167
74.568		0.604167
74.62		0.604167
74.672		0.604167
74.724		0.604167
74.776		0.604167
74.828		0.604167
74.88		0.604167
74.932		0.604167
74.984		0.604167
75.036		0.604167
75.088		0.604167
75.14		0.604167
75.192		0.604167
75.244		0.604167
75.296		0.604167
75.348		0.604167
75.4		0.604167
75.452		0.604167
75.504		0.604167
75.556		0.604167
75.608		0.604167
75.66		0.604167
75.712		0.604167
75.764		0.604167
75.816		0.604167
75.868		0.604167
75.92		0.604167
75.972		0.604167
76.024		0.604167
76.076		0.604167
76.128		0.604167
76.18		0.604167
76.232		0.604167
76.284		0.604167
76.336		0.604167
76.388		0.604167
76.44		0.604167
76.492		0.604167
76.544		0.604167
76.596		0.604167
76.648		0.604167
76.7		0.604167
76.752		0.604167
76.804		0.604167
76.856		0.604167
76.908		0.604167
76.96		0.604167
77.012		0.604167
77.064		0.604167
77.116		0.604167
77.168		0.604167
77.22		0.604167
77.272		0.604167
77.324		0.604167
77.376		0.604167
77.428		0.604167
77.48		0.604167
77.532		0.604167
77.584		0.604167
77.636		0.604167
77.688		0.604167
77.74		0.604167
77.792		0.604167
77.844		0.604167
77.896		0.604167
77.948		0.604167
78		0.604167
78.052		0.604167
78.104		0.604167
78.156		0.604167
78.208		0.604167
78.26		0.604167
78.312		0.583333
78.364		0.583333
78.416		0.583333
78.468		0.583333
78.52		0.583333
78.572		0.583333
78.624		0.583333
78.676		0.583333
78.728		0.583333
78.78		0.583333
78.832		0.583333
78.884		0.583333
78.936		0.583333
78.988		0.583333
79.04		0.583333
79.092		0.583333
79.144		0.583333
79.196		0.583333
79.248		0.583333
79.3		0.583333
79.352		0.583333
79.404		0.583333
79.456		0.583333
79.508		0.583333
79.56		0.583333
79.612		0.583333
79.664		0.583333
79.716		0.583333
79.768		0.583333
79.82		0.583333
79.872		0.583333
79.924		0.583333
79.976		0.5625
80.028		0.5625
80.08		0.5625
80.132		0.5625
80.184		0.5625
80.236		0.5625
80.288		0.5625
80.34		0.5625
80.392		0.5625
80.444		0.5625
80.496		0.5625
80.548		0.5625
80.6		0.5625
80.652		0.5625
80.704		0.5625
80.756		0.5625
80.808		0.5625
80.86		0.5625
80.912		0.5625
80.964		0.5625
81.016		0.5625
81.068		0.5625
81.12		0.5625
81.172		0.5625
81.224		0.5625
81.276		0.5625
81.328		0.5625
81.38		0.5625
81.432		0.5625
81.484		0.5625
81.536		0.5625
81.588		0.5625
81.64		0.5625
81.692		0.5625
81.744		0.5625
81.796		0.5625
81.848		0.5625
81.9		0.5625
81.952		0.5625
82.004		0.5625
82.056		0.5625
82.108		0.5625
82.16		0.5625
82.212		0.5625
82.264		0.5625
82.316		0.5625
82.368		0.5625
82.42		0.5625
82.472		0.5625
82.524		0.5625
82.576		0.5625
82.628		0.5625
82.68		0.5625
82.732		0.5625
82.784		0.5625
82.836		0.5625
82.888		0.5625
82.94		0.5625
82.992		0.5625
83.044		0.5625
83.096		0.5625
83.148		0.5625
83.2		0.5625
83.252		0.5625
83.304		0.5625
83.356		0.5625
83.408		0.5625
83.46		0.5625
83.512		0.5625
83.564		0.5625
83.616		0.5625
83.668		0.5625
83.72		0.5625
83.772		0.5625
83.824		0.5625
83.876		0.5625
83.928		0.5625
83.98		0.5625
84.032		0.5625
84.084		0.5625
84.136		0.5625
84.188		0.5625
84.24		0.5625
84.292		0.5625
84.344		0.5625
84.396		0.5625
84.448		0.5625
84.5		0.5625
84.552		0.5625
84.604		0.5625
84.656		0.5625
84.708		0.5625
84.76		0.5625
84.812		0.5625
84.864		0.5625
84.916		0.5625
84.968		0.5625
85.02		0.5625
85.072		0.5625
85.124		0.5625
85.176		0.5625
85.228		0.5625
85.28		0.5625
85.332		0.5625
85.384		0.5625
85.436		0.5625
85.488		0.5625
85.54		0.5625
85.592		0.5625
85.644		0.5625
85.696		0.5625
85.748		0.5625
85.8		0.5625
85.852		0.5625
85.904		0.5625
85.956		0.5625
86.008		0.5625
86.06		0.5625
86.112		0.5625
86.164		0.5625
86.216		0.5625
86.268		0.5625
86.32		0.5625
86.372		0.5625
86.424		0.5625
86.476		0.5625
86.528		0.5625
86.58		0.5625
86.632		0.5625
86.684		0.5625
86.736		0.541667
86.788		0.541667
86.84		0.541667
86.892		0.541667
86.944		0.541667
86.996		0.541667
87.048		0.541667
87.1		0.541667
87.152		0.541667
87.204		0.541667
87.256		0.541667
87.308		0.541667
87.36		0.541667
87.412		0.541667
87.464		0.541667
87.516		0.541667
87.568		0.541667
87.62		0.541667
87.672		0.541667
87.724		0.541667
87.776		0.541667
87.828		0.541667
87.88		0.541667
87.932		0.541667
87.984		0.541667
88.036		0.541667
88.088		0.541667
88.14		0.541667
88.192		0.541667
88.244		0.541667
88.296		0.541667
88.348		0.541667
88.4		0.541667
88.452		0.541667
88.504		0.541667
88.556		0.541667
88.608		0.541667
88.66		0.541667
88.712		0.541667
88.764		0.541667
88.816		0.541667
88.868		0.541667
88.92		0.541667
88.972		0.541667
89.024		0.541667
89.076		0.541667
89.128		0.541667
89.18		0.541667
89.232		0.541667
89.284		0.541667
89.336		0.541667
89.388		0.541667
89.44		0.541667
89.492		0.541667
89.544		0.541667
89.596		0.541667
89.648		0.541667
89.7		0.541667
89.752		0.541667
89.804		0.541667
89.856		0.541667
89.908		0.541667
89.96		0.541667
90.012		0.541667
90.064		0.541667
90.116		0.541667
90.168		0.541667
90.22		0.541667
90.272		0.541667
90.324		0.541667
90.376		0.541667
90.428		0.541667
90.48		0.541667
90.532		0.541667
90.584		0.541667
90.636		0.541667
90.688		0.541667
90.74		0.541667
90.792		0.541667
90.844		0.541667
90.896		0.541667
90.948		0.541667
91		0.541667
91.052		0.541667
91.104		0.541667
91.156		0.541667
91.208		0.541667
91.26		0.541667
91.312		0.541667
91.364		0.541667
91.416		0.541667
91.468		0.541667
91.52		0.541667
91.572		0.541667
91.624		0.541667
91.676		0.541667
91.728		0.541667
91.78		0.541667
91.832		0.541667
91.884		0.541667
91.936		0.541667
91.988		0.541667
92.04		0.541667
92.092		0.541667
92.144		0.541667
92.196		0.541667
92.248		0.541667
92.3		0.541667
92.352		0.541667
92.404		0.541667
92.456		0.541667
92.508		0.541667
92.56		0.541667
92.612		0.541667
92.664		0.541667
92.716		0.541667
92.768		0.541667
92.82		0.541667
92.872		0.541667
92.924		0.541667
92.976		0.541667
93.028		0.541667
93.08		0.541667
93.132		0.541667
93.184		0.541667
93.236		0.541667
93.288		0.541667
93.34		0.541667
93.392		0.541667
93.444		0.541667
93.496		0.541667
93.548		0.541667
93.6		0.541667
93.652		0.541667
93.704		0.541667
93.756		0.541667
93.808		0.541667
93.86		0.541667
93.912		0.541667
93.964		0.541667
94.016		0.541667
94.068		0.541667
94.12		0.541667
94.172		0.541667
94.224		0.541667
94.276		0.541667
94.328		0.541667
94.38		0.541667
94.432		0.541667
94.484		0.541667
94.536		0.541667
94.588		0.541667
94.64		0.541667
94.692		0.541667
94.744		0.541667
94.796		0.541667
94.848		0.541667
94.9		0.541667
94.952		0.541667
95.004		0.541667
95.056		0.541667
95.108		0.541667
95.16		0.541667
95.212		0.541667
95.264		0.541667
95.316		0.541667
95.368		0.541667
95.42		0.541667
95.472		0.541667
95.524		0.541667
95.576		0.541667
95.628		0.541667
95.68		0.541667
95.732		0.541667
95.784		0.541667
95.836		0.541667
95.888		0.541667
95.94		0.541667
95.992		0.541667
96.044		0.541667
96.096		0.541667
96.148		0.541667
96.2		0.541667
96.252		0.541667
96.304		0.541667
96.356		0.541667
96.408		0.541667
96.46		0.541667
96.512		0.541667
96.564		0.541667
96.616		0.541667
96.668		0.541667
96.72		0.541667
96.772		0.541667
96.824		0.541667
96.876		0.541667
96.928		0.541667
96.98		0.541667
97.032		0.541667
97.084		0.541667
97.136		0.541667
97.188		0.541667
97.24		0.541667
97.292		0.541667
97.344		0.541667
97.396		0.541667
97.448		0.541667
97.5		0.541667
97.552		0.541667
97.604		0.541667
97.656		0.541667
97.708		0.541667
97.76		0.541667
97.812		0.541667
97.864		0.541667
97.916		0.541667
97.968		0.541667
98.02		0.541667
98.072		0.541667
98.124		0.541667
98.176		0.541667
98.228		0.541667
98.28		0.541667
98.332		0.541667
98.384		0.541667
98.436		0.541667
98.488		0.541667
98.54		0.541667
98.592		0.541667
98.644		0.541667
98.696		0.541667
98.748		0.541667
98.8		0.541667
98.852		0.541667
98.904		0.541667
98.956		0.541667
99.008		0.541667
99.06		0.541667
99.112		0.541667
99.164		0.541667
99.216		0.541667
99.268		0.541667
99.32		0.541667
99.372		0.541667
99.424		0.541667
99.476		0.541667
99.528		0.541667
99.58		0.541667
99.632		0.541667
99.684		0.541667
99.736		0.541667
99.788		0.541667
99.84		0.541667
99.892		0.541667
99.944		0.541667
99.996		0.541667
100.048		0.541667
100.1		0.541667
100.152		0.541667
100.204		0.541667
100.256		0.541667
100.308		0.541667
100.36		0.541667
100.412		0.541667
100.464		0.541667
100.516		0.541667
100.568		0.541667
100.62		0.541667
100.672		0.541667
100.724		0.541667
100.776		0.541667
100.828		0.541667
100.88		0.541667
100.932		0.541667
100.984		0.541667
101.036		0.541667
101.088		0.541667
101.14		0.541667
101.192		0.541667
101.244		0.541667
101.296		0.541667
101.348		0.541667
101.4		0.541667
101.452		0.541667
101.504		0.541667
101.556		0.541667
101.608		0.541667
101.66		0.541667
101.712		0.541667
101.764		0.541667
101.816		0.541667
101.868		0.541667
101.92		0.541667
101.972		0.541667
102.024		0.541667
102.076		0.541667
102.128		0.541667
102.18		0.541667
102.232		0.541667
102.284		0.541667
102.336		0.541667
102.388		0.541667
102.44		0.541667
102.492		0.541667
102.544		0.541667
102.596		0.541667
102.648		0.541667
102.7		0.541667
102.752		0.541667
102.804		0.541667
102.856		0.541667
102.908		0.541667
102.96		0.541667
103.012		0.541667
103.064		0.541667
103.116		0.541667
103.168		0.541667
103.22		0.541667
103.272		0.541667
103.324		0.541667
103.376		0.541667
103.428		0.541667
103.48		0.541667
103.532		0.541667
103.584		0.541667
103.636		0.541667
103.688		0.541667
103.74		0.541667
103.792		0.541667
103.844		0.541667
103.896		0.541667
[truncated: 15,257 more rows]

## Sheet: Fig. 2e
Time(s)	IVMA buffer	TIRFM buffer
0	2112	785
0.052	2112	785
0.103	2045	784
0.155	1896	779
0.207	1667	772
0.259	1499	752
0.31	1447	735
0.362	1327	729
0.414	1202	718
0.466	1154	716
0.517	1096	693
0.569	1074	690
0.621	1021	682
0.673	980	671
0.724	953	654
0.776	918	653
0.828	884	635
0.88	875	629
0.931	842	622
0.983	811	614
1.035	792	605
1.087	767	595
1.138	760	584
1.19	741	575
1.242	724	571
1.294	711	561
1.345	696	550
1.397	675	542
1.449	667	535
1.501	649	528
1.552	635	519
1.604	613	515
1.656	594	509
1.708	589	501
1.759	571	492
1.811	551	485
1.863	531	480
1.915	520	476
1.966	514	468
2.018	510	463
2.07	498	458
2.122	487	450
2.173	477	445
2.225	463	441
2.277	457	439
2.329	449	434
2.38	437	427
2.432	427	425
2.484	417	422
2.536	413	414
2.587	398	409
2.639	389	406
2.691	380	404
2.743	372	400
2.794	355	398
2.846	353	389
2.898	345	387
2.95	335	386
3.001	332	383
3.053	324	379
3.105	322	372
3.157	318	370
3.208	307	368
3.26	298	363
3.312	294	361
3.364	289	358
3.415	286	354
3.467	280	352
3.519	275	350
3.571	268	345
3.622	260	344
3.674	259	339
3.726	253	336
3.778	249	333
3.829	247	330
3.881	243	327
3.933	237	323
3.985	236	320
4.036	227	319
4.088	224	316
4.14	218	314
4.192	218	312
4.243	216	307
4.295	207	303
4.347	201	301
4.399	197	299
4.45	194	298
4.502	193	296
4.554	185	294
4.606	184	291
4.657	182	290
4.709	177	288
4.761	174	288
4.813	173	285
4.864	172	283
4.916	170	281
4.968	165	280
5.019	160	275
5.071	160	274
5.123	157	272
5.175	152	271
5.226	150	268
5.278	145	264
5.33	143	264
5.382	143	260
5.433	141	258
5.485	139	257
5.537	137	254
5.589	135	252
5.64	133	250
5.692	128	248
5.744	127	246
5.796	126	243
5.847	123	241
5.899	123	240
5.951	121	239
6.003	121	239
6.054	119	238
6.106	115	238
6.158	112	237
6.21	111	237
6.261	109	236
6.313	107	236
6.365	105	235
6.417	103	234
6.468	102	233
6.52	101	230
6.572	99	230
6.624	98	230
6.675	98	230
6.727	94	228
6.779	94	228
6.831	93	224
6.882	92	224
6.934	92	223
6.986	90	222
7.038	90	221
7.089	88	219
7.141	87	217
7.193	84	215
7.245	83	212
7.296	80	211
7.348	79	210
7.4	79	209
7.452	78	208
7.503	76	208
7.555	73	206
7.607	73	206
7.659	72	206
7.71	70	204
7.762	70	203
7.814	69	202
7.866	68	201
7.917	68	201
7.969	67	201
8.021	67	200
8.073	67	199
8.124	67	198
8.176	67	198
8.228	66	198
8.28	64	198
8.331	64	196
8.383	62	193
8.435	62	193
8.487	62	192
8.538	60	192
8.59	59	192
8.642	59	192
8.694	59	192
8.745	59	192
8.797	58	191
8.849	58	188
8.901	58	185
8.952	58	184
9.004	58	184
9.056	57	184
9.108	56	184
9.159	56	183
9.211	56	182
9.263	56	182
9.315	56	180
9.366	56	180
9.418	56	179
9.47	55	178
9.522	54	177
9.573	54	176
9.625	51	176
9.677	51	175
9.729	50	174
9.78	50	174
9.832	50	174
9.884	49	174
9.935	47	173
9.987	47	172
10.039	46	172
10.091	46	167
10.142	45	164
10.194	45	164
10.246	43	164
10.298	43	164
10.349	43	162
10.401	43	162
10.453	43	162
10.505	43	161
10.556	43	160
10.608	43	159
10.66	43	159
10.712	41	159
10.763	41	159
10.815	41	159
10.867	39	158
10.919	38	158
10.97	38	158
11.022	38	158
11.074	38	158
11.126	38	155
11.177	38	154
11.229	38	154
11.281	38	154
11.333	37	154
11.384	37	154
11.436	37	151
11.488	36	151
11.54	36	151
11.591	35	151
11.643	35	149
11.695	35	149
11.747	35	149
11.798	35	148
11.85	35	148
11.902	35	147
11.954	34	146
12.005	33	144
12.057	31	144
12.109	31	143
12.161	29	141
12.212	29	140
12.264	28	139
12.316	27	139
12.368	26	139
12.419	26	139
12.471	26	139
12.523	26	138
12.575	26	138
12.626	25	138
12.678	25	136
12.73	24	136
12.782	23	136
12.833	23	135
12.885	23	135
12.937	23	135
12.989	23	135
13.04	23	134
13.092	23	132
13.144	22	132
13.196	21	131
13.247	21	130
13.299	21	130
13.351	21	130
13.403	21	130
13.454	21	130
13.506	21	130
13.558	21	130
13.61	21	130
13.661	21	128
13.713	20	128
13.765	18	128
13.817	18	128
13.868	17	128
13.92	17	127
13.972	17	127
14.024	17	127
14.075	16	127
14.127	15	127
14.179	15	126
14.231	15	125
14.282	15	124
14.334	15	124
14.386	15	123
14.438	15	123
14.489	15	121
14.541	15	120
14.593	15	120
14.644	15	119
14.696	15	118
14.748	15	118
14.8	15	116
14.851	15	116
14.903	15	113
14.955	15	113
15.007	15	110
15.058	15	109
15.11	15	109
15.162	15	108
15.214	15	108
15.265	15	108
15.317	15	108
15.369	15	108
15.421	15	108
15.472	15	108
15.524	15	108
15.576	15	108
15.628	15	108
15.679	15	108
15.731	15	108
15.783	15	108
15.835	14	108
15.886	14	106
15.938	14	106
15.99	14	105
16.042	14	105
16.093	14	104
16.145	14	104
16.197	14	102
16.249	14	102
16.3	14	102
16.352	14	101
16.404	14	101
16.456	13	100
16.507	12	99
16.559	12	97
16.611	12	97
16.663	12	97
16.714	12	96
16.766	11	96
16.818	11	95
16.87	11	94
16.921	11	94
16.973	11	94
17.025	11	94
17.077	11	94
17.128	10	94
17.18	10	94
17.232	10	94
17.284	10	94
17.335	10	93
17.387	10	93
17.439	10	93
17.491	10	93
17.542	10	93
17.594	10	93
17.646	10	91
17.698	10	90
17.749	10	89
17.801	10	89
17.853	10	89
17.905	10	89
17.956	10	89
18.008	10	88
18.06	10	88
18.112	10	88
18.163	9	87
18.215	9	87
18.267	9	87
18.319	9	87
18.37	9	87
18.422	9	87
18.474	9	87
18.526	8	86
18.577	8	85
18.629	8	85
18.681	8	85
18.733	8	85
18.784	8	85
18.836	8	85
18.888	8	85
18.94	8	85
18.991	8	84
19.043	8	84
19.095	7	84
19.147	7	82
19.198	7	82
19.25	7	82
19.302	7	81
19.354	7	79
19.405	7	78
19.457	7	78
19.509	7	78
19.56	7	78
19.612	7	78
19.664	7	78
19.716	7	78
19.767	7	78
19.819	7	78
19.871	7	78
19.923	7	78
19.974	7	78
20.026	7	78
20.078	7	77
20.13	7	77
20.181	7	76
20.233	7	76
20.285	7	76
20.337	7	76
20.388	6	75
20.44	6	75
20.492	6	75
20.544	6	75
20.595	6	74
20.647	6	74
20.699	6	74
20.751	6	74
20.802	6	74
20.854	6	73
20.906	6	72
20.958	6	71
21.009	6	71
21.061	6	71
21.113	6	71
21.165	6	71
21.216	6	71
21.268	6	71
21.32	6	71
21.372	5	71
21.423	5	71
21.475	5	71
21.527	5	71
21.579	5	71
21.63	5	71
21.682	5	71
21.734	5	69
21.786	5	69
21.837	5	69
21.889	5	69
21.941	5	69
21.993	5	69
22.044	5	68
22.096	5	68
22.148	5	68
22.2	5	68
22.251	5	68
22.303	5	67
22.355	5	67
22.407	5	67
22.458	5	67
22.51	5	67
22.562	5	67
22.614	5	67
22.665	5	67
22.717	4	67
22.769	4	67
22.821	4	66
22.872	3	66
22.924	3	66
22.976	3	66
23.028	3	66
23.079	3	66
23.131	3	66
23.183	3	66
23.235	3	66
23.286	3	66
23.338	3	66
23.39	3	66
23.442	3	66
23.493	3	65
23.545	2	65
23.597	2	65
23.649	2	65
23.7	2	64
23.752	2	63
23.804	2	63
23.856	2	62
23.907	2	61
23.959	2	60
24.011	2	60
24.063	2	59
24.114	2	59
24.166	2	59
24.218	2	59
24.27	1	59
24.321	1	59
24.373	1	59
24.425	1	59
24.476	1	59
24.528	1	59
24.58	1	59
24.632	1	59
24.683	1	59
24.735	1	59
24.787	1	59
24.839	1	58
24.89	1	58
24.942	1	58
24.994	1	58
25.046	1	58
25.097	1	58
25.149	1	57
25.201	1	56
25.253	1	55
25.304	1	54
25.356	1	53
25.408	1	52
25.46	1	52
25.511	1	52
25.563	1	52
25.615	1	51
25.667	1	51
25.718	1	51
25.77	1	51
25.822	1	51
25.874	1	51
25.925	1	51
25.977	1	51
26.029	1	50
26.081	1	50
26.132	1	50
26.184	1	50
26.236	1	50
26.288	1	50
26.339	1	49
26.391	1	49
26.443	1	49
26.495	1	49
26.546	1	48
26.598	1	48
26.65	1	48
26.702	1	48
26.753	1	48
26.805	1	48
26.857	1	48
26.909	1	48
26.96	1	48
27.012	1	48
27.064	1	48
27.116	1	47
27.167	1	47
27.219	1	47
27.271	1	47
27.323	1	47
27.374	1	47
27.426	1	46
27.478	1	46
27.53	1	46
27.581	1	46
27.633	1	46
27.685	1	46
27.737	1	46
27.788	1	46
27.84	1	46
27.892	1	46
27.944	1	46
27.995	1	46
28.047	1	46
28.099	1	46
28.151	1	46
28.202	1	46
28.254	1	46
28.306	1	46
28.358	1	45
28.409	1	45
28.461	1	45
28.513	1	43
28.565	1	43
28.616	1	43
28.668	1	43
28.72	1	43
28.772	1	43
28.823	1	43
28.875	1	43
28.927	1	43
28.979	1	43
29.03	1	43
29.082	1	43
29.134	1	43
29.186	1	43
29.237		43
29.289		43
29.341		43
29.392		43
29.444		43
29.496		41
29.548		41
29.599		41
29.651		41
29.703		41
29.755		41
29.806		41
29.858		40
29.91		39
29.962		39
30.013		39
30.065		39
30.117		39
30.169		39
30.22		38
30.272		37
30.324		37
30.376		37
30.427		37
30.479		37
30.531		37
30.583		37
30.634		37
30.686		37
30.738		37
30.79		37
30.841		37
30.893		37
30.945		37
30.997		37
31.048		36
31.1		36
31.152		36
31.204		36
31.255		36
31.307		36
31.359		36
31.411		36
31.462		36
31.514		36
31.566		36
31.618		36
31.669		36
31.721		36
31.773		36
31.825		36
31.876		36
31.928		36
31.98		36
32.032		36
32.083		35
32.135		35
32.187		35
32.239		35
32.29		35
32.342		35
32.394		35
32.446		35
32.497		35
32.549		34
32.601		34
32.653		34
32.704		34
32.756		34
32.808		34
32.86		34
32.911		34
32.963		34
33.015		34
33.067		34
33.118		34
33.17		34
33.222		34
33.274		34
33.325		34
33.377		34
33.429		34
33.481		34
33.532		33
33.584		33
33.636		33
33.688		33
33.739		33
33.791		33
33.843		33
33.895		33
33.946		33
33.998		33
34.05		32
34.102		32
34.153		32
34.205		32
34.257		32
34.308		32
34.36		32
34.412		32
34.464		32
34.515		32
34.567		32
34.619		32
34.671		32
34.722		32
34.774		32
34.826		32
34.878		32
34.929		32
34.981		32
35.033		32
35.085		32
35.136		32
35.188		32
35.24		31
35.292		31
35.343		31
35.395		31
35.447		31
35.499		31
35.55		31
35.602		31
35.654		31
35.706		31
35.757		31
35.809		31
35.861		31
35.913		31
35.964		31
36.016		31
36.068		31
36.12		31
36.171		31
36.223		31
36.275		31
36.327		30
36.378		30
36.43		30
36.482		30
36.534		29
36.585		29
36.637		29
36.689		29
36.741		29
36.792		29
36.844		29
36.896		29
36.948		29
36.999		29
37.051		29
37.103		29
37.155		29
37.206		29
37.258		29
37.31		29
37.362		29
37.413		29
37.465		29
37.517		29
37.569		29
37.62		29
37.672		29
37.724		29
37.776		29
37.827		29
37.879		29
37.931		29
37.983		29
38.034		29
38.086		29
38.138		29
38.19		29
38.241		29
38.293		29
38.345		29
38.397		29
38.448		29
38.5		29
38.552		29
38.604		29
38.655		29
38.707		29
38.759		29
38.811		29
38.862		29
38.914		29
38.966		29
39.018		29
39.069		29
39.121		29
39.173		29
39.224		29
39.276		29
39.328		29
39.38		29
39.431		29
39.483		29
39.535		29
39.587		29
39.638		29
39.69		28
39.742		28
39.794		28
39.845		28
39.897		28
39.949		28
40.001		28
40.052		28
40.104		28
40.156		28
40.208		28
40.259		28
40.311		28
40.363		28
40.415		28
40.466		28
40.518		28
40.57		28
40.622		28
40.673		28
40.725		28
40.777		27
40.829		27
40.88		27
40.932		27
40.984		27
41.036		27
41.087		27
41.139		27
41.191		27
41.243		27
41.294		27
41.346		27
41.398		27
41.45		27
41.501		27
41.553		27
41.605		26
41.657		26
41.708		26
41.76		25
41.812		25
41.864		25
41.915		25
41.967		25
42.019		25
42.071		25
42.122		25
42.174		25
42.226		25
42.278		25
42.329		25
42.381		25
42.433		25
42.485		25
42.536		25
42.588		25
42.64		24
42.692		24
42.743		24
42.795		24
42.847		24
42.899		24
42.95		24
43.002		24
43.054		24
43.106		24
43.157		23
43.209		23
43.261		23
43.313		23
43.364		23
43.416		23
43.468		23
43.52		23
43.571		23
43.623		22
43.675		22
43.727		22
43.778		22
43.83		22
43.882		22
43.933		22
43.985		22
44.037		22
44.089		22
44.14		22
44.192		22
44.244		22
44.296		22
44.347		22
44.399		22
44.451		22
44.503		22
44.554		22
44.606		22
44.658		22
44.71		22
44.761		22
44.813		22
44.865		22
44.917		22
44.968		22
45.02		22
45.072		22
45.124		22
45.175		22
45.227		22
45.279		22
45.331		22
45.382		21
45.434		21
45.486		21
45.538		21
45.589		21
45.641		21
45.693		21
45.745		21
45.796		21
45.848		21
45.9		21
45.952		21
46.003		21
46.055		21
46.107		21
46.159		21
46.21		21
46.262		21
46.314		21
46.366		21
46.417		21
46.469		21
46.521		21
46.573		21
46.624		21
46.676		21
46.728		21
46.78		21
46.831		21
46.883		21
46.935		21
46.987		21
47.038		21
47.09		21
47.142		21
47.194		21
47.245		21
47.297		21
47.349		21
47.401		21
47.452		21
47.504		21
47.556		21
47.608		21
47.659		21
47.711		21
47.763		21
47.815		21
47.866		20
47.918		20
47.97		20
48.022		20
48.073		20
48.125		20
48.177		20
48.229		20
48.28		20
48.332		20
48.384		20
48.436		20
48.487		20
48.539		20
48.591		20
48.643		20
48.694		20
48.746		20
48.798		20
48.849		20
48.901		20
48.953		20
49.005		20
49.056		20
49.108		20
49.16		20
49.212		20
49.263		20
49.315		20
49.367		20
49.419		20
49.47		20
49.522		20
49.574		20
49.626		20
49.677		20
49.729		20
49.781		20
49.833		20
49.884		20
49.936		20
49.988		20
50.04		20
50.091		20
50.143		20
50.195		20
50.247		20
50.298		20
50.35		20
50.402		20
50.454		20
50.505		20
50.557		20
50.609		20
50.661		20
50.712		20
50.764		20
50.816		20
50.868		20
50.919		19
50.971		19
51.023		19
51.075		19
51.126		19
51.178		19
51.23		19
51.282		19
51.333		19
51.385		19
51.437		19
51.489		19
51.54		19
51.592		19
51.644		19
51.696		19
51.747		19
51.799		19
51.851		19
51.903		19
51.954		19
52.006		19
52.058		19
52.11		19
52.161		19
52.213		19
52.265		19
52.317		19
52.368		19
52.42		19
52.472		19
52.524		19
52.575		19
52.627		19
52.679		19
52.731		19
52.782		19
52.834		19
52.886		19
52.938		19
52.989		19
53.041		19
53.093		19
53.145		19
53.196		19
53.248		19
53.3		19
53.352		19
53.403		19
53.455		19
53.507		19
53.559		19
53.61		19
53.662		19
53.714		19
53.765		19
53.817		18
53.869		18
53.921		18
53.972		18
54.024		18
54.076		18
54.128		18
54.179		18
54.231		18
54.283		18
54.335		18
54.386		18
54.438		18
54.49		18
54.542		18
54.593		18
54.645		18
54.697		18
54.749		18
54.8		18
54.852		18
54.904		18
54.956		18
55.007		18
55.059		18
55.111		18
55.163		18
55.214		18
55.266		17
55.318		17
55.37		16
55.421		16
55.473		16
55.525		16
55.577		16
55.628		16
55.68		16
55.732		16
55.784		16
55.835		16
55.887		16
55.939		16
55.991		16
56.042		16
56.094		16
56.146		16
56.198		16
56.249		16
56.301		16
56.353		15
56.405		15
56.456		15
56.508		14
56.56		14
56.612		14
56.663		14
56.715		14
56.767		14
56.819		14
56.87		14
56.922		14
56.974		14
57.026		14
57.077		14
57.129		14
57.181		14
57.233		14
57.284		14
57.336		14
57.388		14
57.44		14
57.491		14
57.543		13
57.595		13
57.647		13
57.698		13
57.75		13
57.802		13
57.854		13
57.905		13
57.957		13
58.009		13
58.061		13
58.112		13
58.164		13
58.216		13
58.268		12
58.319		12
58.371		12
58.423		12
58.475		12
58.526		12
58.578		12
58.63		12
58.681		12
58.733		12
58.785		12
58.837		12
58.888		12
58.94		12
58.992		12
59.044		12
59.095		12
59.147		12
59.199		12
59.251		12
59.302		12
59.354		12
59.406		12
59.458		12
59.509		12
59.561		12
59.613		12
59.665		12
59.716		12
59.768		12
59.82		12
59.872		12
59.923		12
59.975		12
60.027		12
60.079		12
60.13		12
60.182		12
60.234		12
60.286		12
60.337		12
60.389		12
60.441		12
60.493		12
60.544		12
60.596		12
60.648		12
60.7		12
60.751		12
60.803		12
60.855		11
60.907		11
60.958		11
61.01		11
61.062		11
61.114		11
61.165		11
61.217		11
61.269		11
61.321		11
61.372		11
61.424		11
61.476		10
61.528		10
61.579		10
61.631		10
61.683		10
61.735		10
61.786		10
61.838		10
61.89		9
61.942		9
61.993		9
62.045		9
62.097		9
62.149		8
62.2		8
62.252		8
62.304		8
62.356		8
62.407		8
62.459		8
62.511		8
62.563		8
62.614		8
62.666		8
62.718		8
62.77		8
62.821		8
62.873		8
62.925		8
62.977		8
63.028		8
63.08		8
63.132		8
63.184		8
63.235		8
63.287		8
63.339		8
63.391		8
63.442		8
63.494		8
63.546		8
63.597		8
63.649		8
63.701		8
63.753		8
63.804		8
63.856		8
63.908		8
63.96		8
64.011		8
64.063		8
64.115		8
64.167		8
64.218		8
64.27		8
64.322		8
64.374		8
64.425		8
64.477		8
64.529		8
64.581		8
64.632		8
64.684		8
64.736		7
64.788		7
64.839		7
64.891		7
64.943		7
64.995		7
65.046		7
65.098		7
65.15		6
65.202		6
65.253		6
65.305		6
65.357		6
65.409		6
65.46		6
65.512		6
65.564		6
65.616		6
65.667		6
65.719		6
65.771		6
65.823		6
65.874		6
65.926		6
65.978		6
66.03		6
66.081		6
66.133		6
66.185		6
66.237		6
66.288		6
66.34		6
66.392		6
66.444		6
66.495		6
66.547		6
66.599		6
66.651		6
66.702		6
66.754		6
66.806		6
66.858		6
66.909		6
66.961		6
67.013		6
67.065		6
67.116		6
67.168		6
67.22		6
67.272		6
67.323		6
67.375		6
67.427		6
67.479		6
67.53		6
67.582		6
67.634		6
67.686		6
67.737		6
67.789		6
67.841		6
67.893		6
67.944		6
67.996		6
68.048		6
68.1		6
68.151		6
68.203		6
68.255		6
68.307		6
68.358		6
68.41		6
68.462		6
68.513		6
68.565		6
68.617		6
68.669		6
68.72		6
68.772		6
68.824		6
68.876		6
68.927		6
68.979		6
69.031		6
69.083		6
69.134		6
69.186		6
69.238		5
69.29		5
69.341		5
69.393		5
69.445		5
69.497		5
69.548		5
69.6		5
69.652		5
69.704		5
69.755		5
69.807		5
69.859		5
69.911		5
69.962		5
70.014		5
70.066		5
70.118		5
70.169		5
70.221		5
70.273		5
70.325		5
70.376		5
70.428		5
70.48		4
70.532		4
70.583		4
70.635		4
70.687		4
70.739		4
70.79		4
70.842		4
70.894		4
70.946		4
70.997		4
71.049		4
71.101		4
71.153		4
71.204		4
71.256		4
71.308		4
71.36		4
71.411		4
71.463		4
71.515		4
71.567		4
71.618		4
71.67		4
71.722		4
71.774		4
71.825		4
71.877		4
71.929		4
71.981		4
72.032		4
72.084		4
72.136		4
72.188		4
72.239		4
72.291		4
72.343		4
72.395		4
72.446		4
72.498		4
72.55		4
72.602		4
72.653		4
72.705		4
72.757		4
72.809		4
72.86		4
72.912		4
72.964		4
73.016		4
73.067		4
73.119		4
73.171		4
73.222		4
73.274		4
73.326		4
73.378		4
73.429		4
73.481		4
73.533		4
73.585		4
73.636		4
73.688		4
73.74		4
73.792		4
73.843		4
73.895		4
73.947		4
73.999		4
74.05		4
74.102		4
74.154		4
74.206		4
74.257		4
74.309		4
74.361		4
74.413		4
74.464		4
74.516		4
74.568		4
74.62		4
74.671		4
74.723		4
74.775		4
74.827		4
74.878		4
74.93		4
74.982		4
75.034		4
75.085		4
75.137		4
75.189		4
75.241		4
75.292		4
75.344		4
75.396		4
75.448		4
75.499		4
75.551		4
75.603		4
75.655		4
75.706		4
75.758		4
75.81		4
75.862		4
75.913		4
75.965		4
76.017		4
76.069		4
76.12		4
76.172		4
76.224		4
76.276		4
76.327		4
76.379		4
76.431		4
76.483		4
76.534		4
76.586		4
76.638		4
76.69		4
76.741		4
76.793		4
76.845		4
76.897		4
76.948		4
77		4
77.052		4
77.104		4
77.155		4
77.207		4
77.259		4
77.311		4
77.362		4
77.414		4
77.466		4
77.518		4
77.569		4
77.621		4
77.673		4
77.725		4
77.776		4
77.828		4
77.88		4
77.932		4
77.983		4
78.035		4
78.087		4
78.138		4
78.19		4
78.242		4
78.294		4
78.345		4
78.397		4
78.449		4
78.501		4
78.552		4
78.604		4
78.656		4
78.708		4
78.759		4
78.811		4
78.863		4
78.915		4
78.966		4
79.018		4
79.07		4
79.122		4
79.173		4
79.225		4
79.277		4
79.329		4
79.38		4
79.432		4
79.484		4
79.536		4
79.587		4
79.639		4
79.691		4
79.743		4
79.794		4
79.846		4
79.898		4
79.95		4
80.001		4
80.053		4
80.105		4
80.157		4
80.208		4
80.26		4
80.312		4
80.364		4
80.415		4
80.467		4
80.519		4
80.571		4
80.622		4
80.674		4
80.726		4
80.778		4
80.829		4
80.881		4
80.933		4
80.985		4
81.036		4
81.088		4
81.14		4
81.192		4
81.243		4
81.295		4
81.347		4
81.399		4
81.45		4
81.502		4
81.554		4
81.606		4
81.657		4
81.709		4
81.761		4
81.813		4
81.864		4
81.916		4
81.968		4
82.02		4
82.071		4
82.123		4
82.175		4
82.227		4
82.278		4
82.33		3
82.382		3
82.434		3
82.485		3
82.537		3
82.589		3
82.641		3
82.692		3
82.744		3
82.796		3
82.848		3
82.899		3
82.951		3
83.003		3
83.054		3
83.106		3
83.158		3
83.21		3
83.261		3
83.313		3
83.365		3
83.417		3
83.468		3
83.52		3
83.572		3
83.624		3
83.675		3
83.727		3
83.779		3
83.831		3
83.882		3
83.934		3
83.986		3
84.038		3
84.089		3
84.141		3
84.193		3
84.245		3
84.296		3
84.348		3
84.4		3
84.452		3
84.503		3
84.555		3
84.607		3
84.659		3
84.71		3
84.762		3
84.814		3
84.866		3
84.917		3
84.969		3
85.021		3
85.073		3
85.124		3
85.176		3
85.228		3
85.28		3
85.331		3
85.383		3
85.435		3
85.487		3
85.538		3
85.59		3
85.642		3
85.694		3
85.745		3
85.797		3
85.849		3
85.901		3
85.952		3
86.004		3
86.056		3
86.108		3
86.159		3
86.211		3
86.263		3
86.315		3
86.366		3
86.418		3
86.47		3
86.522		3
86.573		3
86.625		3
86.677		3
86.729		3
86.78		3
86.832		3
86.884		3
86.936		3
86.987		3
87.039		3
87.091		3
87.143		3
87.194		3
87.246		3
87.298		3
87.35		3
87.401		3
87.453		3
87.505		3
87.557		3
87.608		3
87.66		3
87.712		3
87.764		3
87.815		3
87.867		3
87.919		3
87.97		3
88.022		3
88.074		3
88.126		3
88.177		3
88.229		3
88.281		3
88.333		3
88.384		3
88.436		3
88.488		3
88.54		3
88.591		3
88.643		3
88.695		3
88.747		3
88.798		3
88.85		3
88.902		3
88.954		3
89.005		3
89.057		3
89.109		3
89.161		3
89.212		3
89.264		3
89.316		3
89.368		3
89.419		3
89.471		3
89.523		3
89.575		3
89.626		3
89.678		3
89.73		3
89.782		3
89.833		3
89.885		3
89.937		3
89.989		3
90.04		3
90.092		3
90.144		3
90.196		3
90.247		3
90.299		3
90.351		3
90.403		3
90.454		3
90.506		3
90.558		3
90.61		3
90.661		3
90.713		3
90.765		3
90.817		3
90.868		3
90.92		3
90.972		3
91.024		3
91.075		3
91.127		3
91.179		3
91.231		3
91.282		3
91.334		3
91.386		3
91.438		3
91.489		3
91.541		3
91.593		3
91.645		3
91.696		3
91.748		3
91.8		3
91.852		3
91.903		3
91.955		3
92.007		3
92.059		3
92.11		3
92.162		3
92.214		3
92.266		3
92.317		3
92.369		3
92.421		3
92.473		3
92.524		3
92.576		3
92.628		3
92.679		3
92.731		3
92.783		3
92.835		3
92.886		3
92.938		3
92.99		3
93.042		3
93.093		3
93.145		3
93.197		3
93.249		3
93.3		3
93.352		3
93.404		3
93.456		3
93.507		3
93.559		3
93.611		3
93.663		3
93.714		3
93.766		3
93.818		3
93.87		3
93.921		3
93.973		3
94.025		3
94.077		3
94.128		3
94.18		3
94.232		3
94.284		3
94.335		3
94.387		3
94.439		3
94.491		3
94.542		3
94.594		3
94.646		3
94.698		3
94.749		3
94.801		3
94.853		3
94.905		3
94.956		3
95.008		3
95.06		3
95.112		3
95.163		3
95.215		3
95.267		3
95.319		2
95.37		2
95.422		2
95.474		2
95.526		2
95.577		2
95.629		2
95.681		2
95.733		2
95.784		2
95.836		2
95.888		2
95.94		2
95.991		2
96.043		2
96.095		2
96.147		2
96.198		2
96.25		2
96.302		2
96.354		2
96.405		2
96.457		2
96.509		2
96.561		2
96.612		2
96.664		2
96.716		2
96.768		2
96.819		2
96.871		2
96.923		2
96.975		2
97.026		2
97.078		2
97.13		2
97.182		2
97.233		2
97.285		2
97.337		2
97.389		2
97.44		2
97.492		2
97.544		2
97.595		2
97.647		2
97.699		2
97.751		2
97.802		2
97.854		2
97.906		2
97.958		2
98.009		2
98.061		2
98.113		2
98.165		2
98.216		2
98.268		2
98.32		2
98.372		2
98.423		2
98.475		2
98.527		2
98.579		2
98.63		2
98.682		2
98.734		2
98.786		2
98.837		2
98.889		2
98.941		2
98.993		2
99.044		2
99.096		2
99.148		2
99.2		2
99.251		2
99.303		2
99.355		2
99.407		2
99.458		2
99.51		2
99.562		2
99.614		2
99.665		2
99.717		2
99.769		2
99.821		2
99.872		2
99.924		2
99.976		2
100.028		2
100.079		2
100.131		2
100.183		2
100.235		2
100.286		2
100.338		2
100.39		2
100.442		2
100.493		2
100.545		2
100.597		2
100.649		2
100.7		2
100.752		2
100.804		2
100.856		2
100.907		2
100.959		2
101.011		2
101.063		2
101.114		2
101.166		2
101.218		2
101.27		2
101.321		2
101.373		2
101.425		2
101.477		2
101.528		2
101.58		2
101.632		2
101.684		2
101.735		2
101.787		1
101.839		1
101.891		1
101.942		1
101.994		1
102.046		1
102.098		1
102.149		1
102.201		1
102.253		1
102.305		1
102.356		1
102.408		1
102.46		1
102.511		1
102.563		1
102.615		1
102.667		1
102.718		1
102.77		1
102.822		1
102.874		1
102.925		1
102.977		1
103.029		1
103.081		1
103.132		1
103.184		1
103.236		1
103.288		1
103.339		1
103.391		1
[truncated: 115 more rows]

## Sheet: Fig. 2g
Time (s)	HMM ATPase	AM ATPase
0	785	879
0.052	785	879
0.104	784	850
0.156	779	786
0.208	772	709
0.26	752	649
0.312	735	595
0.364	729	552
0.416	718	530
0.468	716	493
0.52	693	471
0.572	690	447
0.624	682	429
0.676	671	418
0.728	654	401
0.78	653	388
0.832	635	383
0.884	629	371
0.936	622	362
0.988	614	352
1.04	605	339
1.092	595	328
1.144	584	314
1.196	575	303
1.248	571	298
1.3	561	292
1.352	550	285
1.404	542	270
1.456	535	263
1.508	528	257
1.56	519	250
1.612	515	243
1.664	509	240
1.716	501	240
1.768	492	235
1.82	485	231
1.872	480	228
1.924	476	224
1.976	468	224
2.028	463	219
2.08	458	214
2.132	450	211
2.184	445	208
2.236	441	205
2.288	439	202
2.34	434	200
2.392	427	198
2.444	425	193
2.496	422	189
2.548	414	186
2.6	409	184
2.652	406	178
2.704	404	176
2.756	400	172
2.808	398	169
2.86	389	165
2.912	387	160
2.964	386	158
3.016	383	155
3.068	379	151
3.12	372	151
3.172	370	147
3.224	368	146
3.276	363	146
3.328	361	145
3.38	358	145
3.432	354	143
3.484	352	141
3.536	350	141
3.588	345	141
3.64	344	139
3.692	339	139
3.744	336	138
3.796	333	138
3.848	330	137
3.9	327	136
3.952	323	136
4.004	320	136
4.056	319	135
4.108	316	135
4.16	314	135
4.212	312	133
4.264	307	131
4.316	303	131
4.368	301	129
4.42	299	128
4.472	298	126
4.524	296	124
4.576	294	123
4.628	291	123
4.68	290	122
4.732	288	122
4.784	288	121
4.836	285	120
4.888	283	119
4.94	281	118
4.992	280	118
5.044	275	116
5.096	274	116
5.148	272	112
5.2	271	112
5.252	268	112
5.304	264	112
5.356	264	111
5.408	260	109
5.46	258	109
5.512	257	109
5.564	254	108
5.616	252	108
5.668	250	107
5.72	248	106
5.772	246	104
5.824	243	104
5.876	241	103
5.928	240	103
5.98	239	103
6.032	239	101
6.084	238	101
6.136	238	101
6.188	237	99
6.24	237	99
6.292	236	97
6.344	236	96
6.396	235	96
6.448	234	95
6.5	233	95
6.552	230	95
6.604	230	95
6.656	230	95
6.708	230	95
6.76	228	94
6.812	228	93
6.864	224	92
6.916	224	92
6.968	223	91
7.02	222	89
7.072	221	89
7.124	219	89
7.176	217	89
7.228	215	89
7.28	212	89
7.332	211	89
7.384	210	88
7.436	209	88
7.488	208	88
7.54	208	86
7.592	206	85
7.644	206	84
7.696	206	83
7.748	204	83
7.8	203	82
7.852	202	81
7.904	201	80
7.956	201	80
8.008	201	80
8.06	200	80
8.112	199	80
8.164	198	80
8.216	198	79
8.268	198	79
8.32	198	79
8.372	196	79
8.424	193	79
8.476	193	79
8.528	192	78
8.58	192	78
8.632	192	78
8.684	192	78
8.736	192	76
8.788	192	76
8.84	191	75
8.892	188	73
8.944	185	72
8.996	184	72
9.048	184	72
9.1	184	71
9.152	184	71
9.204	183	71
9.256	182	71
9.308	182	71
9.36	180	71
9.412	180	71
9.464	179	71
9.516	178	71
9.568	177	71
9.62	176	71
9.672	176	71
9.724	175	70
9.776	174	70
9.828	174	70
9.88	174	69
9.932	174	69
9.984	173	68
10.036	172	67
10.088	172	67
10.14	167	67
10.192	164	67
10.244	164	67
10.296	164	67
10.348	164	67
10.4	162	67
10.452	162	66
10.504	162	66
10.556	161	64
10.608	160	64
10.66	159	64
10.712	159	63
10.764	159	62
10.816	159	62
10.868	159	62
10.92	158	62
10.972	158	62
11.024	158	62
11.076	158	62
11.128	158	62
11.18	155	62
11.232	154	62
11.284	154	62
11.336	154	61
11.388	154	61
11.44	154	61
11.492	151	60
11.544	151	60
11.596	151	60
11.648	151	59
11.7	149	59
11.752	149	59
11.804	149	59
11.856	148	59
11.908	148	58
11.96	147	58
12.012	146	58
12.064	144	58
12.116	144	58
12.168	143	58
12.22	141	58
12.272	140	58
12.324	139	58
12.376	139	58
12.428	139	58
12.48	139	58
12.532	139	57
12.584	138	54
12.636	138	53
12.688	138	52
12.74	136	51
12.792	136	50
12.844	136	50
12.896	135	49
12.948	135	48
13	135	48
13.052	135	48
13.104	134	48
13.156	132	48
13.208	132	48
13.26	131	48
13.312	130	48
13.364	130	48
13.416	130	48
13.468	130	48
13.52	130	48
13.572	130	48
13.624	130	48
13.676	130	48
13.728	128	48
13.78	128	48
13.832	128	48
13.884	128	47
13.936	128	47
13.988	127	47
14.04	127	47
14.092	127	47
14.144	127	47
14.196	127	47
14.248	126	47
14.3	125	47
14.352	124	47
14.404	124	47
14.456	123	47
14.508	123	47
14.56	121	47
14.612	120	47
14.664	120	47
14.716	119	47
14.768	118	46
14.82	118	46
14.872	116	46
14.924	116	46
14.976	113	46
15.028	113	45
15.08	110	45
15.132	109	45
15.184	109	45
15.236	108	45
15.288	108	45
15.34	108	45
15.392	108	44
15.444	108	44
15.496	108	44
15.548	108	44
15.6	108	44
15.652	108	44
15.704	108	44
15.756	108	44
15.808	108	44
15.86	108	44
15.912	108	44
15.964	106	44
16.016	106	44
16.068	105	44
16.12	105	44
16.172	104	44
16.224	104	44
16.276	102	43
16.328	102	42
16.38	102	42
16.432	101	42
16.484	101	42
16.536	100	41
16.588	99	41
16.64	97	41
16.692	97	41
16.744	97	41
16.796	96	41
16.848	96	41
16.9	95	41
16.952	94	41
17.004	94	40
17.056	94	40
17.108	94	39
17.16	94	39
17.212	94	39
17.264	94	37
17.316	94	37
17.368	94	37
17.42	93	37
17.472	93	36
17.524	93	35
17.576	93	34
17.628	93	34
17.68	93	33
17.732	91	33
17.784	90	33
17.836	89	33
17.888	89	33
17.94	89	33
17.992	89	33
18.044	89	33
18.096	88	33
18.148	88	33
18.2	88	33
18.252	87	33
18.304	87	33
18.356	87	33
18.408	87	33
18.46	87	33
18.512	87	33
18.564	87	33
18.616	86	33
18.668	85	33
18.72	85	33
18.772	85	33
18.824	85	33
18.876	85	33
18.928	85	33
18.98	85	33
19.032	85	33
19.084	84	32
19.136	84	32
19.188	84	32
19.24	82	32
19.292	82	32
19.344	82	32
19.396	81	31
19.448	79	31
19.5	78	31
19.552	78	30
19.604	78	30
19.656	78	29
19.708	78	29
19.76	78	29
19.812	78	28
19.864	78	28
19.916	78	28
19.968	78	28
20.02	78	27
20.072	78	27
20.124	78	27
20.176	77	27
20.228	77	27
20.28	76	27
20.332	76	27
20.384	76	27
20.436	76	27
20.488	75	27
20.54	75	27
20.592	75	27
20.644	75	27
20.696	74	27
20.748	74	27
20.8	74	27
20.852	74	27
20.904	74	27
20.956	73	27
21.008	72	27
21.06	71	27
21.112	71	27
21.164	71	27
21.216	71	27
21.268	71	27
21.32	71	26
21.372	71	26
21.424	71	26
21.476	71	26
21.528	71	26
21.58	71	26
21.632	71	26
21.684	71	26
21.736	71	26
21.788	71	25
21.84	69	25
21.892	69	25
21.944	69	25
21.996	69	25
22.048	69	25
22.1	69	25
22.152	68	25
22.204	68	25
22.256	68	25
22.308	68	25
22.36	68	25
22.412	67	25
22.464	67	25
22.516	67	25
22.568	67	25
22.62	67	24
22.672	67	23
22.724	67	23
22.776	67	23
22.828	67	23
22.88	67	23
22.932	66	23
22.984	66	23
23.036	66	22
23.088	66	20
23.14	66	20
23.192	66	18
23.244	66	18
23.296	66	18
23.348	66	18
23.4	66	18
23.452	66	18
23.504	66	18
23.556	66	18
23.608	65	18
23.66	65	18
23.712	65	18
23.764	65	18
23.816	64	17
23.868	63	17
23.92	63	17
23.972	62	17
24.024	61	17
24.076	60	17
24.128	60	17
24.18	59	16
24.232	59	16
24.284	59	16
24.336	59	16
24.388	59	16
24.44	59	16
24.492	59	16
24.544	59	16
24.596	59	16
24.648	59	16
24.7	59	16
24.752	59	16
24.804	59	15
24.856	59	15
24.908	59	15
24.96	58	15
25.012	58	14
25.064	58	14
25.116	58	14
25.168	58	14
25.22	58	14
25.272	57	14
25.324	56	14
25.376	55	14
25.428	54	14
25.48	53	14
25.532	52	14
25.584	52	14
25.636	52	14
25.688	52	14
25.74	51	14
25.792	51	14
25.844	51	14
25.896	51	14
25.948	51	14
26	51	14
26.052	51	14
26.104	51	14
26.156	50	14
26.208	50	14
26.26	50	14
26.312	50	14
26.364	50	14
26.416	50	14
26.468	49	14
26.52	49	14
26.572	49	14
26.624	49	14
26.676	48	14
26.728	48	14
26.78	48	14
26.832	48	14
26.884	48	14
26.936	48	14
26.988	48	14
27.04	48	14
27.092	48	14
27.144	48	14
27.196	48	14
27.248	47	14
27.3	47	14
27.352	47	14
27.404	47	14
27.456	47	14
27.508	47	14
27.56	46	14
27.612	46	14
27.664	46	14
27.716	46	14
27.768	46	14
27.82	46	14
27.872	46	14
27.924	46	14
27.976	46	14
28.028	46	14
28.08	46	14
28.132	46	14
28.184	46	14
28.236	46	14
28.288	46	14
28.34	46	14
28.392	46	14
28.444	46	13
28.496	45	12
28.548	45	11
28.6	45	10
28.652	43	10
28.704	43	10
28.756	43	10
28.808	43	10
28.86	43	10
28.912	43	10
28.964	43	10
29.016	43	10
29.068	43	10
29.12	43	10
29.172	43	10
29.224	43	10
29.276	43	10
29.328	43	10
29.38	43	10
29.432	43	10
29.484	43	10
29.536	43	10
29.588	43	10
29.64	41	10
29.692	41	10
29.744	41	10
29.796	41	10
29.848	41	10
29.9	41	10
29.952	41	10
30.004	40	10
30.056	39	10
30.108	39	10
30.16	39	10
30.212	39	10
30.264	39	10
30.316	39	10
30.368	38	10
30.42	37	10
30.472	37	10
30.524	37	10
30.576	37	10
30.628	37	10
30.68	37	10
30.732	37	10
30.784	37	10
30.836	37	10
30.888	37	10
30.94	37	10
30.992	37	10
31.044	37	10
31.096	37	10
31.148	37	10
31.2	36	10
31.252	36	10
31.304	36	10
31.356	36	10
31.408	36	10
31.46	36	10
31.512	36	10
31.564	36	10
31.616	36	10
31.668	36	10
31.72	36	10
31.772	36	9
31.824	36	9
31.876	36	9
31.928	36	9
31.98	36	9
32.032	36	9
32.084	36	9
32.136	36	9
32.188	36	9
32.24	35	9
32.292	35	9
32.344	35	9
32.396	35	9
32.448	35	9
32.5	35	9
32.552	35	9
32.604	35	9
32.656	35	9
32.708	34	9
32.76	34	9
32.812	34	9
32.864	34	9
32.916	34	9
32.968	34	9
33.02	34	9
33.072	34	9
33.124	34	9
33.176	34	9
33.228	34	9
33.28	34	9
33.332	34	9
33.384	34	9
33.436	34	9
33.488	34	9
33.54	34	9
33.592	34	9
33.644	34	9
33.696	33	9
33.748	33	9
33.8	33	9
33.852	33	9
33.904	33	9
33.956	33	9
34.008	33	9
34.06	33	9
34.112	33	9
34.164	33	9
34.216	32	9
34.268	32	9
34.32	32	9
34.372	32	9
34.424	32	9
34.476	32	9
34.528	32	9
34.58	32	9
34.632	32	9
34.684	32	9
34.736	32	9
34.788	32	9
34.84	32	9
34.892	32	9
34.944	32	9
34.996	32	9
35.048	32	9
35.1	32	9
35.152	32	9
35.204	32	9
35.256	32	9
35.308	32	9
35.36	32	9
35.412	31	9
35.464	31	9
35.516	31	9
35.568	31	9
35.62	31	9
35.672	31	9
35.724	31	9
35.776	31	9
35.828	31	9
35.88	31	9
35.932	31	9
35.984	31	9
36.036	31	9
36.088	31	9
36.14	31	9
36.192	31	9
36.244	31	9
36.296	31	9
36.348	31	9
36.4	31	9
36.452	31	9
36.504	30	9
36.556	30	9
36.608	30	9
36.66	30	9
36.712	29	9
36.764	29	9
36.816	29	9
36.868	29	9
36.92	29	8
36.972	29	8
37.024	29	8
37.076	29	8
37.128	29	8
37.18	29	8
37.232	29	8
37.284	29	8
37.336	29	8
37.388	29	8
37.44	29	8
37.492	29	8
37.544	29	8
37.596	29	8
37.648	29	8
37.7	29	8
37.752	29	8
37.804	29	8
37.856	29	8
37.908	29	8
37.96	29	8
38.012	29	8
38.064	29	8
38.116	29	8
38.168	29	8
38.22	29	8
38.272	29	8
38.324	29	8
38.376	29	8
38.428	29	8
38.48	29	8
38.532	29	8
38.584	29	8
38.636	29	8
38.688	29	8
38.74	29	8
38.792	29	8
38.844	29	8
38.896	29	8
38.948	29	8
39	29	8
39.052	29	8
39.104	29	8
39.156	29	8
39.208	29	8
39.26	29	8
39.312	29	8
39.364	29	8
39.416	29	8
39.468	29	8
39.52	29	8
39.572	29	8
39.624	29	8
39.676	29	8
39.728	29	8
39.78	29	8
39.832	29	8
39.884	28	8
39.936	28	8
39.988	28	8
40.04	28	8
40.092	28	8
40.144	28	8
40.196	28	8
40.248	28	8
40.3	28	8
40.352	28	8
40.404	28	8
40.456	28	8
40.508	28	8
40.56	28	8
40.612	28	8
40.664	28	8
40.716	28	8
40.768	28	8
40.82	28	8
40.872	28	8
40.924	28	8
40.976	27	8
41.028	27	8
41.08	27	8
41.132	27	8
41.184	27	8
41.236	27	8
41.288	27	8
41.34	27	8
41.392	27	8
41.444	27	8
41.496	27	8
41.548	27	8
41.6	27	8
41.652	27	8
41.704	27	8
41.756	27	8
41.808	26	8
41.86	26	8
41.912	26	8
41.964	25	8
42.016	25	8
42.068	25	8
42.12	25	8
42.172	25	8
42.224	25	8
42.276	25	8
42.328	25	8
42.38	25	8
42.432	25	8
42.484	25	8
42.536	25	8
42.588	25	8
42.64	25	8
42.692	25	8
42.744	25	8
42.796	25	8
42.848	24	8
42.9	24	8
42.952	24	8
43.004	24	8
43.056	24	8
43.108	24	8
43.16	24	8
43.212	24	8
43.264	24	8
43.316	24	8
43.368	23	8
43.42	23	8
43.472	23	8
43.524	23	8
43.576	23	8
43.628	23	8
43.68	23	8
43.732	23	8
43.784	23	8
43.836	22	8
43.888	22	8
43.94	22	8
43.992	22	8
44.044	22	8
44.096	22	8
44.148	22	8
44.2	22	8
44.252	22	8
44.304	22	8
44.356	22	7
44.408	22	7
44.46	22	7
44.512	22	7
44.564	22	7
44.616	22	7
44.668	22	7
44.72	22	7
44.772	22	7
44.824	22	7
44.876	22	7
44.928	22	7
44.98	22	7
45.032	22	7
45.084	22	7
45.136	22	7
45.188	22	7
45.24	22	7
45.292	22	7
45.344	22	6
45.396	22	6
45.448	22	6
45.5	22	6
45.552	22	6
45.604	21	6
45.656	21	6
45.708	21	6
45.76	21	6
45.812	21	6
45.864	21	6
45.916	21	6
45.968	21	6
46.02	21	6
46.072	21	6
46.124	21	6
46.176	21	6
46.228	21	6
46.28	21	6
46.332	21	6
46.384	21	6
46.436	21	6
46.488	21	6
46.54	21	6
46.592	21	6
46.644	21	6
46.696	21	6
46.748	21	6
46.8	21	6
46.852	21	6
46.904	21	6
46.956	21	6
47.008	21	6
47.06	21	6
47.112	21	6
47.164	21	6
47.216	21	6
47.268	21	6
47.32	21	6
47.372	21	6
47.424	21	6
47.476	21	6
47.528	21	6
47.58	21	6
47.632	21	6
47.684	21	6
47.736	21	6
47.788	21	6
47.84	21	6
47.892	21	6
47.944	21	6
47.996	21	6
48.048	21	6
48.1	20	6
48.152	20	6
48.204	20	6
48.256	20	6
48.308	20	6
48.36	20	5
48.412	20	5
48.464	20	5
48.516	20	5
48.568	20	5
48.62	20	5
48.672	20	5
48.724	20	5
48.776	20	5
48.828	20	5
48.88	20	5
48.932	20	5
48.984	20	5
49.036	20	5
49.088	20	5
49.14	20	5
49.192	20	5
49.244	20	5
49.296	20	5
49.348	20	5
49.4	20	5
49.452	20	5
49.504	20	5
49.556	20	5
49.608	20	5
49.66	20	5
49.712	20	5
49.764	20	5
49.816	20	5
49.868	20	5
49.92	20	5
49.972	20	5
50.024	20	5
50.076	20	5
50.128	20	5
50.18	20	5
50.232	20	5
50.284	20	5
50.336	20	5
50.388	20	5
50.44	20	5
50.492	20	5
50.544	20	5
50.596	20	5
50.648	20	5
50.7	20	5
50.752	20	5
50.804	20	5
50.856	20	5
50.908	20	5
50.96	20	5
51.012	20	5
51.064	20	5
51.116	20	5
51.168	19	5
51.22	19	5
51.272	19	5
51.324	19	5
51.376	19	5
51.428	19	5
51.48	19	5
51.532	19	5
51.584	19	5
51.636	19	5
51.688	19	5
51.74	19	5
51.792	19	5
51.844	19	5
51.896	19	5
51.948	19	5
52	19	5
52.052	19	5
52.104	19	5
52.156	19	5
52.208	19	5
52.26	19	5
52.312	19	5
52.364	19	5
52.416	19	5
52.468	19	5
52.52	19	5
52.572	19	5
52.624	19	5
52.676	19	5
52.728	19	5
52.78	19	5
52.832	19	5
52.884	19	5
52.936	19	5
52.988	19	5
53.04	19	5
53.092	19	5
53.144	19	5
53.196	19	5
53.248	19	5
53.3	19	5
53.352	19	5
53.404	19	5
53.456	19	5
53.508	19	5
53.56	19	5
53.612	19	5
53.664	19	5
53.716	19	5
53.768	19	5
53.82	19	5
53.872	19	5
53.924	19	5
53.976	19	5
54.028	19	5
54.08	18	5
54.132	18	5
54.184	18	5
54.236	18	5
54.288	18	5
54.34	18	5
54.392	18	5
54.444	18	5
54.496	18	5
54.548	18	5
54.6	18	5
54.652	18	5
54.704	18	5
54.756	18	5
54.808	18	5
54.86	18	5
54.912	18	5
54.964	18	5
55.016	18	5
55.068	18	5
55.12	18	5
55.172	18	5
55.224	18	5
55.276	18	5
55.328	18	5
55.38	18	5
55.432	18	5
55.484	18	5
55.536	17	5
55.588	17	5
55.64	16	5
55.692	16	5
55.744	16	5
55.796	16	5
55.848	16	5
55.9	16	5
55.952	16	5
56.004	16	5
56.056	16	5
56.108	16	5
56.16	16	5
56.212	16	5
56.264	16	5
56.316	16	5
56.368	16	5
56.42	16	5
56.472	16	5
56.524	16	5
56.576	16	5
56.628	15	5
56.68	15	5
56.732	15	5
56.784	14	5
56.836	14	5
56.888	14	5
56.94	14	5
56.992	14	5
57.044	14	5
57.096	14	5
57.148	14	5
57.2	14	5
57.252	14	5
57.304	14	5
57.356	14	5
57.408	14	5
57.46	14	5
57.512	14	5
57.564	14	5
57.616	14	5
57.668	14	5
57.72	14	5
57.772	14	5
57.824	13	5
57.876	13	5
57.928	13	5
57.98	13	5
58.032	13	5
58.084	13	5
58.136	13	5
58.188	13	5
58.24	13	5
58.292	13	5
58.344	13	5
58.396	13	5
58.448	13	5
58.5	13	5
58.552	12	5
58.604	12	5
58.656	12	5
58.708	12	5
58.76	12	5
58.812	12	5
58.864	12	5
58.916	12	5
58.968	12	5
59.02	12	5
59.072	12	5
59.124	12	5
59.176	12	5
59.228	12	5
59.28	12	5
59.332	12	5
59.384	12	4
59.436	12	4
59.488	12	4
59.54	12	4
59.592	12	4
59.644	12	3
59.696	12	3
59.748	12	3
59.8	12	3
59.852	12	3
59.904	12	3
59.956	12	3
60.008	12	3
60.06	12	3
60.112	12	3
60.164	12	3
60.216	12	3
60.268	12	3
60.32	12	3
60.372	12	3
60.424	12	3
60.476	12	3
60.528	12	3
60.58	12	3
60.632	12	3
60.684	12	3
60.736	12	3
60.788	12	3
60.84	12	3
60.892	12	3
60.944	12	3
60.996	12	3
61.048	12	3
61.1	12	3
61.152	11	3
61.204	11	3
61.256	11	3
61.308	11	3
61.36	11	3
61.412	11	3
61.464	11	3
61.516	11	3
61.568	11	3
61.62	11	3
61.672	11	3
61.724	11	3
61.776	10	3
61.828	10	3
61.88	10	3
61.932	10	3
61.984	10	3
62.036	10	3
62.088	10	3
62.14	10	3
62.192	9	3
62.244	9	3
62.296	9	3
62.348	9	3
62.4	9	3
62.452	8	3
62.504	8	3
62.556	8	3
62.608	8	3
62.66	8	3
62.712	8	3
62.764	8	3
62.816	8	3
62.868	8	3
62.92	8	3
62.972	8	3
63.024	8	3
63.076	8	3
63.128	8	3
63.18	8	3
63.232	8	3
63.284	8	3
63.336	8	3
63.388	8	3
63.44	8	3
63.492	8	3
63.544	8	3
63.596	8	3
63.648	8	3
63.7	8	3
63.752	8	3
63.804	8	3
63.856	8	3
63.908	8	3
63.96	8	3
64.012	8	3
64.064	8	3
64.116	8	3
64.168	8	3
64.22	8	3
64.272	8	3
64.324	8	3
64.376	8	3
64.428	8	3
64.48	8	3
64.532	8	3
64.584	8	3
64.636	8	3
64.688	8	3
64.74	8	3
64.792	8	3
64.844	8	3
64.896	8	3
64.948	8	3
65	8	3
65.052	7	3
65.104	7	3
65.156	7	3
65.208	7	3
65.26	7	3
65.312	7	3
65.364	7	3
65.416	7	3
65.468	6	3
65.52	6	3
65.572	6	3
65.624	6	3
65.676	6	3
65.728	6	3
65.78	6	3
65.832	6	3
65.884	6	3
65.936	6	3
65.988	6	3
66.04	6	3
66.092	6	3
66.144	6	3
66.196	6	3
66.248	6	3
66.3	6	3
66.352	6	3
66.404	6	3
66.456	6	3
66.508	6	3
66.56	6	3
66.612	6	3
66.664	6	3
66.716	6	3
66.768	6	3
66.82	6	3
66.872	6	3
66.924	6	3
66.976	6	3
67.028	6	3
67.08	6	3
67.132	6	3
67.184	6	3
67.236	6	3
67.288	6	3
67.34	6	3
67.392	6	3
67.444	6	3
67.496	6	3
67.548	6	3
67.6	6	3
67.652	6	3
67.704	6	3
67.756	6	3
67.808	6	3
67.86	6	3
67.912	6	3
67.964	6	3
68.016	6	3
68.068	6	3
68.12	6	3
68.172	6	3
68.224	6	3
68.276	6	3
68.328	6	3
68.38	6	3
68.432	6	3
68.484	6	3
68.536	6	3
68.588	6	3
68.64	6	3
68.692	6	3
68.744	6	3
68.796	6	3
68.848	6	3
68.9	6	3
68.952	6	3
69.004	6	3
69.056	6	3
69.108	6	3
69.16	6	3
69.212	6	3
69.264	6	3
69.316	6	3
69.368	6	3
69.42	6	3
69.472	6	3
69.524	6	3
69.576	5	3
69.628	5	3
69.68	5	3
69.732	5	3
69.784	5	3
69.836	5	3
69.888	5	3
69.94	5	3
69.992	5	3
70.044	5	3
70.096	5	3
70.148	5	3
70.2	5	3
70.252	5	3
70.304	5	3
70.356	5	3
70.408	5	3
70.46	5	3
70.512	5	3
70.564	5	3
70.616	5	3
70.668	5	3
70.72	5	3
70.772	5	3
70.824	4	3
70.876	4	3
70.928	4	3
70.98	4	3
71.032	4	3
71.084	4	3
71.136	4	3
71.188	4	3
71.24	4	3
71.292	4	3
71.344	4	3
71.396	4	3
71.448	4	3
71.5	4	3
71.552	4	3
71.604	4	3
71.656	4	3
71.708	4	3
71.76	4	3
71.812	4	3
71.864	4	3
71.916	4	3
71.968	4	3
72.02	4	3
72.072	4	3
72.124	4	3
72.176	4	3
72.228	4	3
72.28	4	3
72.332	4	3
72.384	4	3
72.436	4	3
72.488	4	3
72.54	4	3
72.592	4	3
72.644	4	3
72.696	4	3
72.748	4	3
72.8	4	3
72.852	4	3
72.904	4	3
72.956	4	3
73.008	4	3
73.06	4	3
73.112	4	3
73.164	4	3
73.216	4	3
73.268	4	3
73.32	4	3
73.372	4	3
73.424	4	3
73.476	4	3
73.528	4	3
73.58	4	3
73.632	4	3
73.684	4	3
73.736	4	3
73.788	4	3
73.84	4	2
73.892	4	2
73.944	4	2
73.996	4	2
74.048	4	2
74.1	4	2
74.152	4	2
74.204	4	2
74.256	4	2
74.308	4	2
74.36	4	2
74.412	4	2
74.464	4	2
74.516	4	2
74.568	4	2
74.62	4	2
74.672	4	2
74.724	4	2
74.776	4	2
74.828	4	2
74.88	4	2
74.932	4	2
74.984	4	2
75.036	4	2
75.088	4	2
75.14	4	2
75.192	4	2
75.244	4	2
75.296	4	2
75.348	4	2
75.4	4	2
75.452	4	2
75.504	4	2
75.556	4	2
75.608	4	2
75.66	4	2
75.712	4	2
75.764	4	2
75.816	4	2
75.868	4	2
75.92	4	2
75.972	4	2
76.024	4	2
76.076	4	2
76.128	4	2
76.18	4	2
76.232	4	2
76.284	4	2
76.336	4	2
76.388	4	2
76.44	4	2
76.492	4	2
76.544	4	2
76.596	4	2
76.648	4	2
76.7	4	2
76.752	4	2
76.804	4	2
76.856	4	2
76.908	4	2
76.96	4	2
77.012	4	2
77.064	4	2
77.116	4	2
77.168	4	2
77.22	4	2
77.272	4	2
77.324	4	2
77.376	4	2
77.428	4	2
77.48	4	2
77.532	4	2
77.584	4	2
77.636	4	2
77.688	4	2
77.74	4	2
77.792	4	2
77.844	4	2
77.896	4	2
77.948	4	2
78	4	2
78.052	4	2
78.104	4	2
78.156	4	2
78.208	4	2
78.26	4	2
78.312	4	2
78.364	4	2
78.416	4	2
78.468	4	2
78.52	4	2
78.572	4	2
78.624	4	2
78.676	4	2
78.728	4	2
78.78	4	2
78.832	4	2
78.884	4	2
78.936	4	2
78.988	4	2
79.04	4	2
79.092	4	2
79.144	4	2
79.196	4	2
79.248	4	2
79.3	4	2
79.352	4	2
79.404	4	2
79.456	4	2
79.508	4	2
79.56	4	2
79.612	4	2
79.664	4	2
79.716	4	2
79.768	4	2
79.82	4	2
79.872	4	2
79.924	4	2
79.976	4	2
80.028	4	2
80.08	4	2
80.132	4	2
80.184	4	2
80.236	4	2
80.288	4	2
80.34	4	2
80.392	4	2
80.444	4	2
80.496	4	2
80.548	4	2
80.6	4	2
80.652	4	2
80.704	4	2
80.756	4	2
80.808	4	2
80.86	4	2
80.912	4	2
80.964	4	2
81.016	4	2
81.068	4	2
81.12	4	2
81.172	4	2
81.224	4	2
81.276	4	2
81.328	4	2
81.38	4	2
81.432	4	2
81.484	4	2
81.536	4	2
81.588	4	2
81.64	4	2
81.692	4	2
81.744	4	2
81.796	4	2
81.848	4	2
81.9	4	2
81.952	4	2
82.004	4	2
82.056	4	2
82.108	4	2
82.16	4	2
82.212	4	2
82.264	4	2
82.316	4	2
82.368	4	2
82.42	4	2
82.472	4	2
82.524	4	2
82.576	4	2
82.628	4	2
82.68	4	2
82.732	3	2
82.784	3	2
82.836	3	2
82.888	3	2
82.94	3	2
82.992	3	2
83.044	3	2
83.096	3	2
83.148	3	2
83.2	3	2
83.252	3	2
83.304	3	2
83.356	3	2
83.408	3	2
83.46	3	2
83.512	3	2
83.564	3	2
83.616	3	2
83.668	3	2
83.72	3	2
83.772	3	2
83.824	3	2
83.876	3	2
83.928	3	2
83.98	3	2
84.032	3	2
84.084	3	2
84.136	3	2
84.188	3	1
84.24	3	1
84.292	3	1
84.344	3	1
84.396	3	1
84.448	3	1
84.5	3	1
84.552	3	1
84.604	3	1
84.656	3	1
84.708	3	1
84.76	3	1
84.812	3	1
84.864	3	1
84.916	3	1
84.968	3	1
85.02	3	1
85.072	3	1
85.124	3	1
85.176	3	1
85.228	3	1
85.28	3	1
85.332	3	1
85.384	3	1
85.436	3	1
85.488	3	1
85.54	3	1
85.592	3	1
85.644	3	1
85.696	3	1
85.748	3	1
85.8	3	1
85.852	3	1
85.904	3	1
85.956	3	1
86.008	3	1
86.06	3	1
86.112	3	1
86.164	3	1
86.216	3	1
86.268	3	1
86.32	3
86.372	3
86.424	3
86.476	3
86.528	3
86.58	3
86.632	3
86.684	3
86.736	3
86.788	3
86.84	3
86.892	3
86.944	3
86.996	3
87.048	3
87.1	3
87.152	3
87.204	3
87.256	3
87.308	3
87.36	3
87.412	3
87.464	3
87.516	3
87.568	3
87.62	3
87.672	3
87.724	3
87.776	3
87.828	3
87.88	3
87.932	3
87.984	3
88.036	3
88.088	3
88.14	3
88.192	3
88.244	3
88.296	3
88.348	3
88.4	3
88.452	3
88.504	3
88.556	3
88.608	3
88.66	3
88.712	3
88.764	3
88.816	3
88.868	3
88.92	3
88.972	3
89.024	3
89.076	3
89.128	3
89.18	3
89.232	3
89.284	3
89.336	3
89.388	3
89.44	3
89.492	3
89.544	3
89.596	3
89.648	3
89.7	3
89.752	3
89.804	3
89.856	3
89.908	3
89.96	3
90.012	3
90.064	3
90.116	3
90.168	3
90.22	3
90.272	3
90.324	3
90.376	3
90.428	3
90.48	3
90.532	3
90.584	3
90.636	3
90.688	3
90.74	3
90.792	3
90.844	3
90.896	3
90.948	3
91	3
91.052	3
91.104	3
91.156	3
91.208	3
91.26	3
91.312	3
91.364	3
91.416	3
91.468	3
91.52	3
91.572	3
91.624	3
91.676	3
91.728	3
91.78	3
91.832	3
91.884	3
91.936	3
91.988	3
92.04	3
92.092	3
92.144	3
92.196	3
92.248	3
92.3	3
92.352	3
92.404	3
92.456	3
92.508	3
92.56	3
92.612	3
92.664	3
92.716	3
92.768	3
92.82	3
92.872	3
92.924	3
92.976	3
93.028	3
93.08	3
93.132	3
93.184	3
93.236	3
93.288	3
93.34	3
93.392	3
93.444	3
93.496	3
93.548	3
93.6	3
93.652	3
93.704	3
93.756	3
93.808	3
93.86	3
93.912	3
93.964	3
94.016	3
94.068	3
94.12	3
94.172	3
94.224	3
94.276	3
94.328	3
94.38	3
94.432	3
94.484	3
94.536	3
94.588	3
94.64	3
94.692	3
94.744	3
94.796	3
94.848	3
94.9	3
94.952	3
95.004	3
95.056	3
95.108	3
95.16	3
95.212	3
95.264	3
95.316	3
95.368	3
95.42	3
95.472	3
95.524	3
95.576	3
95.628	3
95.68	3
95.732	3
95.784	2
95.836	2
95.888	2
95.94	2
95.992	2
96.044	2
96.096	2
96.148	2
96.2	2
96.252	2
96.304	2
96.356	2
96.408	2
96.46	2
96.512	2
96.564	2
96.616	2
96.668	2
96.72	2
96.772	2
96.824	2
96.876	2
96.928	2
96.98	2
97.032	2
97.084	2
97.136	2
97.188	2
97.24	2
97.292	2
97.344	2
97.396	2
97.448	2
97.5	2
97.552	2
97.604	2
97.656	2
97.708	2
97.76	2
97.812	2
97.864	2
97.916	2
97.968	2
98.02	2
98.072	2
98.124	2
98.176	2
98.228	2
98.28	2
98.332	2
98.384	2
98.436	2
98.488	2
98.54	2
98.592	2
98.644	2
98.696	2
98.748	2
98.8	2
98.852	2
98.904	2
98.956	2
99.008	2
99.06	2
99.112	2
99.164	2
99.216	2
99.268	2
99.32	2
99.372	2
99.424	2
99.476	2
99.528	2
99.58	2
99.632	2
99.684	2
99.736	2
99.788	2
99.84	2
99.892	2
99.944	2
99.996	2
100.048	2
100.1	2
100.152	2
100.204	2
100.256	2
100.308	2
100.36	2
100.412	2
100.464	2
100.516	2
100.568	2
100.62	2
100.672	2
100.724	2
100.776	2
100.828	2
100.88	2
100.932	2
100.984	2
101.036	2
101.088	2
101.14	2
101.192	2
101.244	2
101.296	2
101.348	2
101.4	2
101.452	2
101.504	2
101.556	2
101.608	2
101.66	2
101.712	2
101.764	2
101.816	2
101.868	2
101.92	2
101.972	2
102.024	2
102.076	2
102.128	2
102.18	2
102.232	2
102.284	1
102.336	1
102.388	1
102.44	1
102.492	1
102.544	1
102.596	1
102.648	1
102.7	1
102.752	1
102.804	1
102.856	1
102.908	1
102.96	1
103.012	1
103.064	1
103.116	1
103.168	1
103.22	1
103.272	1
103.324	1
103.376	1
103.428	1
103.48	1
103.532	1
103.584	1
103.636	1
103.688	1
103.74	1
103.792	1
103.844	1
103.896	1
[truncated: 115 more rows]
