# Supplementary material for: Single molecule turnover of fluorescent ATP by myosin and actomyosin unveil elusive enzymatic mechanisms
Source: Commun Biol. 2021 Jan 13;4:64. doi: 10.1038/s42003-020-01574-0 (PMC7806905; doi:10.1038/s42003-020-01574-0)
Supplement: Supplementary file 7 — Supplementary Data 3 [file 42003_2020_1574_MOESM7_ESM.xlsx]

## Sheet: Fig. 3a
IVMA buffer	TIRF buffer
7.324	5.139
6.601	5.71
7.372	5.493
6.014	5.142
6.951	4.967
7.415	5.687
7.315	5.327
6.391	5.846
6.932	4.927
7.515	5.536
8.598	5.117
8.114	4.606
7.965	5.559
7.559	4.964
8.238	4.639

## Sheet: Fig. 3b
IVMA buffer	IVMA TX/TQ
5.254	9.0401
5.553	6.5831
5.319	8.0323
9.175	8.5094
8.017	7.6401
8.29	9.1112
8.734	7.9073
8.335	9.5328
8.085	5.71
5.666	6.5106
6.332	5.6428
7.851	6.7363
7.856	7.081
6.929	7.144
5.587	6.0954
9.72	5.9314
6.844	8.029
8.417	7.9349
8.248	6.7862
9.543	8.9298
6.318
7.2
8.626
7.733
5.618

## Sheet: Fig. 3c
IVMA buffer	TIRF buffer
92.35	93.71
94.5	91.26
94.57	95.14
92.45	94.24
96.44	94
