# Supplementary material for: Single molecule turnover of fluorescent ATP by myosin and actomyosin unveil elusive enzymatic mechanisms
Source: Commun Biol. 2021 Jan 13;4:64. doi: 10.1038/s42003-020-01574-0 (PMC7806905; doi:10.1038/s42003-020-01574-0)
Supplement: Supplementary file 8 — Supplementary Data 4 [file 42003_2020_1574_MOESM8_ESM.xlsx]

## Sheet: Fig. 4a
Time (s)	hotspot 1	hotspot 2	hotspot 3	hotspot 4
0	57	74	78	71
0.052	48	72	69	70
0.104	40	68	64	64
0.156	21	64	56	55
0.208	15	61	53	48
0.26	11	58	50	36
0.312	11	54	45	34
0.364	10	50	39	32
0.416	10	48	37	29
0.468	9	47	34	28
0.52	7	42	31	27
0.572	7	41	27	27
0.624	7	39	27	25
0.676	6	37	27	23
0.728	6	35	27	21
0.78	6	31	26	19
0.832	6	30	26	19
0.884	5	29	26	19
0.936	5	26	25	17
0.988	5	26	24	16
1.04	5	26	24	16
1.092	5	25	24	15
1.144	4	23	23	15
1.196	3	23	22	15
1.248	3	23	21	14
1.3	2	23	19	14
1.352	2	23	18	14
1.404	2	22	18	14
1.456	2	22	18	14
1.508	2	22	17	14
1.56	2	21	17	14
1.612	2	21	17	13
1.664	2	21	17	12
1.716	2	21	16	12
1.768	2	19	16	12
1.82	2	19	15	12
1.872	2	19	14	12
1.924	2	18	14	11
1.976	2	17	14	9
2.028	1	17	14	9
2.08	1	15	14	9
2.132	1	15	13	8
2.184	1	13	13	8
2.236	1	12	13	7
2.288	1	12	13	7
2.34	1	12	13	7
2.392	1	12	13	7
2.444	1	12	13	7
2.496	1	12	13	7
2.548	1	12	13	7
2.6	1	12	12	7
2.652	1	12	12	7
2.704	1	12	12	7
2.756	1	12	12	7
2.808	1	12	12	7
2.86	1	12	12	7
2.912	1	12	11	7
2.964	1	12	11	7
3.016	1	12	11	7
3.068	1	11	10	7
3.12	1	11	10	7
3.172	1	11	10	6
3.224	1	11	10	6
3.276	1	11	10	6
3.328	1	11	10	6
3.38	1	11	10	6
3.432	1	11	10	6
3.484	1	11	10	5
3.536	1	11	10	4
3.588	1	10	10	4
3.64	1	10	10	4
3.692	1	10	10	4
3.744	1	10	10	4
3.796	1	10	10	2
3.848	1	10	10	2
3.9	1	10	10	2
3.952	1	10	9	2
4.004	1	10	8	2
4.056	1	10	8	2
4.108	1	10	8	2
4.16	1	10	8	2
4.212	1	10	8	2
4.264	1	10	8	2
4.316	1	10	8	2
4.368	1	10	8	2
4.42	1	10	8	2
4.472	1	10	8	2
4.524	1	10	7	2
4.576	1	10	7	2
4.628	1	10	7	2
4.68	1	10	7	2
4.732	1	10	7	2
4.784	1	10	7	2
4.836	1	10	7	2
4.888	1	10	7	2
4.94	1	10	6	2
4.992	1	10	6	2
5.044	1	10	6	2
5.096	1	10	6	2
5.148	1	10	6	2
5.2	1	10	6	2
5.252	1	10	6	2
5.304	1	10	5	2
5.356	1	10	5	2
5.408	1	10	5	2
5.46	1	10	5	2
5.512	1	10	4	2
5.564	1	10	4	2
5.616	1	10	4	2
5.668	1	10	4	2
5.72	1	10	4	2
5.772	1	10	4	2
5.824	1	10	4	2
5.876	1	10	4	2
5.928	1	10	4	1
5.98	1	10	4	1
6.032	1	10	4	1
6.084	1	10	4	1
6.136	1	10	3	1
6.188	1	10	3	1
6.24	1	9	3	1
6.292	1	9	3	1
6.344	1	9	3	1
6.396	1	9	2	1
6.448	1	9	2	1
6.5	1	9	2	1
6.552	1	9	2	1
6.604	1	9	2	1
6.656	1	9	2	1
6.708	1	9	2	1
6.76	1	9	2	1
6.812	1	9	2	1
6.864	1	9	2	1
6.916	1	9	2	1
6.968	1	9	2	1
7.02	1	9	2	1
7.072	1	9	2	1
7.124	1	9	2	1
7.176	1	9	2	1
7.228	1	9	2	1
7.28	1	9	2	1
7.332	1	9	2	1
7.384	1	9	2	1
7.436	1	9	2	1
7.488	1	9	2	1
7.54	1	9	2	1
7.592	1	9	2	1
7.644	1	9	2
7.696	1	9	2
7.748	1	9	2
7.8	1	9	2
7.852	1	9	2
7.904	1	9	2
7.956	1	9	2
8.008	1	9	2
8.06	1	9	2
8.112	1	7	2
8.164	1	7	2
8.216	1	7	2
8.268	1	7	2
8.32	1	7	2
8.372	1	7	2
8.424	1	7	2
8.476	1	7	2
8.528	1	7	2
8.58	1	7	2
8.632		7	2
8.684		6	2
8.736		6	2
8.788		6	2
8.84		6	2
8.892		6	2
8.944		5	2
8.996		5	2
9.048		5	2
9.1		5	2
9.152		5	2
9.204		5	2
9.256		5	2
9.308		5	2
9.36		5	2
9.412		5	2
9.464		5	2
9.516		5	2
9.568		5	2
9.62		5	2
9.672		5	2
9.724		5	2
9.776		5	2
9.828		5	2
9.88		5	2
9.932		5	2
9.984		5	2
10.036		5	2
10.088		5	2
10.14		5	2
10.192		5	2
10.244		5	2
10.296		5	2
10.348		5	2
10.4		5	2
10.452		5	2
10.504		5	2
10.556		5	2
10.608		5	2
10.66		5	2
10.712		5	2
10.764		5	2
10.816		5	2
10.868		5	2
10.92		5	2
10.972		5	2
11.024		5	2
11.076		5	2
11.128		5	2
11.18		5	2
11.232		5	2
11.284		5	2
11.336		5	2
11.388		5	2
11.44		5	2
11.492		5	2
11.544		4	2
11.596		4	2
11.648		4	2
11.7		4	2
11.752		4	2
11.804		4	2
11.856		4	2
11.908		4	2
11.96		3	2
12.012		3	2
12.064		3	2
12.116		3	2
12.168		3	2
12.22		3	2
12.272		3	2
12.324		3	2
12.376		3	2
12.428		3	2
12.48		3	2
12.532		3	2
12.584		3	2
12.636		3	2
12.688		3	2
12.74		3	2
12.792		3	2
12.844		3	2
12.896		3	2
12.948		3	1
13		3	1
13.052		3	1
13.104		3	1
13.156		3	1
13.208		3	1
13.26		3	1
13.312		3	1
13.364		3	1
13.416		3	1
13.468		3	1
13.52		3	1
13.572		3	1
13.624		3	1
13.676		3	1
13.728		3	1
13.78		3	1
13.832		3	1
13.884		3	1
13.936		3	1
13.988		3	1
14.04		3	1
14.092		3	1
14.144		3	1
14.196		3	1
14.248		3	1
14.3		3	1
14.352		3	1
14.404		3	1
14.456		3	1
14.508		3	1
14.56		3	1
14.612		3
14.664		3
14.716		3
14.768		3
14.82		2
14.872		2
14.924		2
14.976		2
15.028		2
15.08		2
15.132		2
15.184		2
15.236		2
15.288		2
15.34		2
15.392		2
15.444		2
15.496		2
15.548		2
15.6		2
15.652		2
15.704		2
15.756		2
15.808		2
15.86		2
15.912		2
15.964		2
16.016		2
16.068		2
16.12		2
16.172		2
16.224		2
16.276		2
16.328		2
16.38		2
16.432		2
16.484		2
16.536		2
16.588		2
16.64		2
16.692		2
16.744		2
16.796		2
16.848		2
16.9		2
16.952		2
17.004		2
17.056		2
17.108		2
17.16		2
17.212		2
17.264		2
17.316		2
17.368		2
17.42		2
17.472		2
17.524		2
17.576		2
17.628		2
17.68		2
17.732		2
17.784		2
17.836		2
17.888		2
17.94		2
17.992		2
18.044		2
18.096		2
18.148		2
18.2		2
18.252		2
18.304		2
18.356		2
18.408		2
18.46		2
18.512		2
18.564		2
18.616		2
18.668		2
18.72		2
18.772		2
18.824		2
18.876		2
18.928		2
18.98		2
19.032		2
19.084		2
19.136		2
19.188		2
19.24		2
19.292		2
19.344		2
19.396		2
19.448		2
19.5		2
19.552		2
19.604		2
19.656		2
19.708		2
19.76		2
19.812		2
19.864		2
19.916		1
19.968		1
20.02		1
20.072		1
20.124		1
20.176		1
