# Supplementary material for: Single molecule turnover of fluorescent ATP by myosin and actomyosin unveil elusive enzymatic mechanisms
Source: Commun Biol. 2021 Jan 13;4:64. doi: 10.1038/s42003-020-01574-0 (PMC7806905; doi:10.1038/s42003-020-01574-0)
Supplement: Supplementary file 9 — Supplementary Data 5 [file 42003_2020_1574_MOESM9_ESM.xlsx]

## Sheet: FIg. 5a
Time(s)	S1 ATPase	S1*D⋅Vi
0	1964	1084
0.052	1964	1084
0.103	1933	1010
0.155	1933	848
0.207	1904	793
0.259	1840	753
0.31	1809	744
0.362	1785	724
0.414	1785	694
0.466	1773	686
0.517	1734	671
0.569	1716	666
0.621	1709	658
0.673	1709	649
0.724	1694	636
0.776	1678	616
0.828	1651	610
0.88	1644	605
0.931	1644	591
0.983	1639	579
1.035	1607	569
1.087	1599	566
1.138	1581	562
1.19	1581	545
1.242	1571	537
1.294	1547	532
1.345	1543	524
1.397	1527	515
1.449	1527	513
1.501	1514	509
1.552	1503	502
1.604	1481	496
1.656	1469	486
1.708	1469	481
1.759	1462	475
1.811	1453	471
1.863	1433	469
1.915	1422	467
1.966	1422	464
2.018	1411	463
2.07	1387	448
2.122	1380	443
2.173	1370	438
2.225	1370	431
2.277	1364	430
2.329	1344	419
2.38	1330	414
2.432	1326	409
2.484	1326	404
2.536	1323	404
2.587	1315	397
2.639	1308	392
2.691	1296	389
2.743	1296	385
2.794	1289	380
2.846	1276	379
2.898	1271	377
2.95	1267	372
3.001	1267	369
3.053	1258	360
3.105	1249	360
3.157	1234	358
3.208	1224	354
3.26	1224	353
3.312	1217	350
3.364	1205	347
3.415	1199	345
3.467	1191	342
3.519	1191	339
3.571	1174	339
3.622	1169	339
3.674	1149	338
3.726	1140	337
3.778	1140	336
3.829	1135	331
3.881	1123	327
3.933	1120	324
3.985	1113	324
4.036	1113	320
4.088	1104	315
4.14	1091	313
4.192	1087	309
4.243	1081	309
4.295	1081	308
4.347	1074	305
4.399	1066	305
4.45	1057	302
4.502	1049	297
4.554	1049	296
4.606	1045	293
4.657	1035	289
4.709	1032	287
4.761	1025	285
4.813	1025	285
4.864	1020	285
4.916	1015	285
4.968	1001	280
5.019	996	279
5.071	996	278
5.123	993	278
5.175	985	275
5.226	981	275
5.278	978	275
5.33	978	269
5.382	972	269
5.433	963	269
5.485	958	269
5.537	956	269
5.589	956	261
5.64	953	261
5.692	942	258
5.744	937	257
5.796	932	253
5.847	932	249
5.899	930	248
5.951	924	248
6.003	916	247
6.054	914	243
6.106	914	240
6.158	911	238
6.21	907	237
6.261	904	236
6.313	899	235
6.365	899	235
6.417	898	235
6.468	889	234
6.52	883	234
6.572	877	234
6.624	877	234
6.675	870	234
6.727	859	233
6.779	857	233
6.831	851	233
6.882	851	231
6.934	843	226
6.986	837	221
7.038	834	221
7.089	830	221
7.141	830	221
7.193	828	221
7.245	824	218
7.296	819	218
7.348	811	218
7.4	811	217
7.452	808	214
7.503	797	212
7.555	794	209
7.607	791	209
7.659	791	201
7.71	788	200
7.762	780	199
7.814	777	199
7.866	776	195
7.917	776	195
7.969	776	192
8.021	768	191
8.073	765	189
8.124	764	187
8.176	764	187
8.228	760	187
8.28	752	187
8.331	749	186
8.383	748	186
8.435	748	184
8.487	743	184
8.538	740	182
8.59	738	179
8.642	737	178
8.694	737	176
8.745	735	176
8.797	728	175
8.849	727	174
8.901	725	170
8.952	725	170
9.004	723	169
9.056	717	168
9.108	715	167
9.159	713	166
9.211	713	165
9.263	711	165
9.315	704	165
9.366	699	164
9.418	696	161
9.47	696	160
9.522	690	159
9.573	686	158
9.625	682	158
9.677	676	158
9.729	676	158
9.78	674	157
9.832	673	156
9.884	669	156
9.935	666	156
9.987	666	155
10.039	663	154
10.091	658	153
10.142	653	153
10.194	651	152
10.246	651	151
10.298	650	149
10.349	647	148
10.401	645	148
10.453	644	148
10.505	644	146
10.556	644	146
10.608	639	146
10.66	635	143
10.712	633	143
10.763	633	142
10.815	632	142
10.867	630	142
10.919	627	139
10.97	625	139
11.022	625	138
11.074	623	136
11.126	616	136
11.177	613	135
11.229	611	135
11.281	611	135
11.333	609	135
11.384	605	135
11.436	603	134
11.488	602	134
11.54	602	134
11.591	602	133
11.643	600	133
11.695	597	133
11.747	596	133
11.798	596	133
11.85	593	133
11.902	591	133
11.954	587	133
12.005	585	133
12.057	585	133
12.109	584	133
12.161	579	133
12.212	575	132
12.264	574	132
12.316	574	132
12.368	571	130
12.419	566	130
12.471	562	128
12.523	559	128
12.575	559	128
12.626	559	128
12.678	556	128
12.73	555	126
12.782	553	126
12.833	553	126
12.885	551	125
12.937	548	125
12.989	547	125
13.04	545	125
13.092	545	125
13.144	541	125
13.196	534	125
13.247	531	125
13.299	531	125
13.351	531	125
13.403	530	125
13.454	526	125
13.506	526	124
13.558	525	124
13.61	525	124
13.661	523	124
13.713	523	123
13.765	520	123
13.817	519	122
13.868	519	121
13.92	518	121
13.972	514	119
14.024	508	119
14.075	504	119
14.127	504	118
14.179	503	118
14.231	500	118
14.282	495	118
14.334	493	118
14.386	493	118
14.438	490	118
14.489	490	118
14.541	489	117
14.593	485	116
14.644	485	116
14.696	485	115
14.748	484	115
14.8	477	115
14.851	476	115
14.903	476	114
14.955	473	114
15.007	470	114
15.058	466	114
15.11	464	111
15.162	464	108
15.214	464	108
15.265	461	108
15.317	459	108
15.369	459	108
15.421	459	107
15.472	457	107
15.524	455	104
15.576	453	102
15.628	450	102
15.679	450	102
15.731	448	102
15.783	444	102
15.835	442	101
15.886	439	100
15.938	439	99
15.99	438	99
16.042	437	99
16.093	436	99
16.145	432	99
16.197	432	98
16.249	431	98
16.3	428	96
16.352	428	96
16.404	426	96
16.456	426	96
16.507	425	95
16.559	421	95
16.611	420	94
16.663	415	94
16.714	415	91
16.766	413	90
16.818	410	90
16.87	409	90
16.921	406	90
16.973	406	89
17.025	405	89
17.077	403	85
17.128	401	85
17.18	399	85
17.232	399	84
17.284	399	84
17.335	399	83
17.387	398	83
17.439	398	83
17.491	398	83
17.542	395	83
17.594	394	82
17.646	393	81
17.698	393	81
17.749	393	81
17.801	393	81
17.853	393	78
17.905	392	78
17.956	391	77
18.008	391	77
18.06	389	77
18.112	387	77
18.163	387	76
18.215	385	76
18.267	385	73
18.319	383	73
18.37	380	70
18.422	378	70
18.474	377	70
18.526	377	70
18.577	377	70
18.629	374	70
18.681	373	70
18.733	372	70
18.784	372	70
18.836	371	69
18.888	370	69
18.94	368	67
18.991	368	67
19.043	368	66
19.095	368	66
19.147	366	66
19.198	364	66
19.25	364	66
19.302	364	66
19.354	363	66
19.405	359	66
19.457	357	66
19.509	357	66
19.56	357	66
19.612	356	65
19.664	356	64
19.716	352	64
19.767	352	64
19.819	352	64
19.871	350	64
19.923	345	64
19.974	345	64
20.026	342	64
20.078	342	64
20.13	340	64
20.181	339	63
20.233	336	63
20.285	336	63
20.337	336	63
20.388	336	62
20.44	334	62
20.492	333	62
20.544	331	62
20.595	331	62
20.647	330	62
20.699	330	62
20.751	330	62
20.802	329	62
20.854	329	62
20.906	327	62
20.958	326	62
21.009	326	58
21.061	325	58
21.113	325	58
21.165	325	58
21.216	322	57
21.268	322	57
21.32	322	57
21.372	322	57
21.423	320	57
21.475	314	57
21.527	314	57
21.579	314	57
21.63	314	57
21.682	313	57
21.734	311	57
21.786	310	56
21.837	309	56
21.889	309	56
21.941	309	56
21.993	308	56
22.044	306	56
22.096	305	56
22.148	305	56
22.2	305	56
22.251	302	56
22.303	302	56
22.355	302	56
22.407	302	56
22.458	301	56
22.51	301	56
22.562	299	56
22.614	297	56
22.665	297	56
22.717	297	56
22.769	295	56
22.821	295	56
22.872	295	56
22.924	295	56
22.976	292	56
23.028	291	56
23.079	288	56
23.131	286	56
23.183	286	56
23.235	286	55
23.286	284	55
23.338	284	55
23.39	283	55
23.442	283	52
23.493	281	52
23.545	281	52
23.597	281	52
23.649	281	52
23.7	281	52
23.752	280	52
23.804	279	52
23.856	274	52
23.907	274	52
23.959	274	52
24.011	274	52
24.063	273	52
24.114	273	52
24.166	272	51
24.218	272	51
24.27	272	51
24.321	270	51
24.373	268	51
24.425	268	51
24.476	268	51
24.528	268	51
24.58	264	51
24.632	262	51
24.683	262	51
24.735	262	51
24.787	262	51
24.839	262	51
24.89	260	51
24.942	258	51
24.994	258	51
25.046	258	51
25.097	256	51
25.149	256	51
25.201	256	50
25.253	256	50
25.304	256	50
25.356	256	50
25.408	255	50
25.46	255	50
25.511	255	50
25.563	255	50
25.615	252	50
25.667	251	49
25.718	251	49
25.77	251	49
25.822	251	49
25.874	250	49
25.925	250	49
25.977	250	48
26.029	250	48
26.081	250	48
26.132	248	48
26.184	247	48
26.236	242	48
26.288	242	47
26.339	242	47
26.391	238	47
26.443	238	47
26.495	237	46
26.546	237	46
26.598	237	46
26.65	236	46
26.702	229	46
26.753	228	46
26.805	228	46
26.857	228	45
26.909	228	45
26.96	228	45
27.012	228	45
27.064	228	45
27.116	227	45
27.167	226	45
27.219	224	45
27.271	223	45
27.323	223	45
27.374	223	45
27.426	222	45
27.478	222	45
27.53	221	44
27.581	221	44
27.633	220	44
27.685	220	44
27.737	219	44
27.788	219	44
27.84	219	44
27.892	218	44
27.944	215	44
27.995	213	44
28.047	212	44
28.099	212	44
28.151	212	44
28.202	211	44
28.254	211	44
28.306	211	44
28.358	211	44
28.409	209	44
28.461	208	44
28.513	207	44
28.565	207	44
28.616	207	43
28.668	207	43
28.72	207	43
28.772	207	43
28.823	207	43
28.875	207	43
28.927	207	43
28.979	205	43
29.03	205	43
29.082	204	43
29.134	204	43
29.186	204	41
29.237	203	41
29.289	202	41
29.341	202	41
29.392	202	41
29.444	202	40
29.496	202	40
29.548	202	40
29.599	201	40
29.651	201	39
29.703	201	39
29.755	201	39
29.806	201	39
29.858	201	39
29.91	201	39
29.962	201	39
30.013	201	39
30.065	197	39
30.117	197	39
30.169	197	39
30.22	196	39
30.272	194	39
30.324	194	39
30.376	194	39
30.427	194	39
30.479	194	38
30.531	194	38
30.583	194	38
30.634	194	38
30.686	194	38
30.738	194	38
30.79	192	38
30.841	192	37
30.893	191	37
30.945	191	37
30.997	191	37
31.048	191	37
31.1	191	37
31.152	191	37
31.204	191	37
31.255	190	37
31.307	190	37
31.359	188	37
31.411	186	36
31.462	186	36
31.514	184	36
31.566	184	36
31.618	184	36
31.669	184	36
31.721	184	36
31.773	184	36
31.825	184	36
31.876	183	36
31.928	183	36
31.98	183	36
32.032	183	36
32.083	183	36
32.135	183	36
32.187	182	36
32.239	182	36
32.29	182	36
32.342	179	36
32.394	179	36
32.446	179	36
32.497	179	36
32.549	179	36
32.601	178	36
32.653	178	36
32.704	178	36
32.756	178	33
32.808	178	33
32.86	178	33
32.911	176	33
32.963	176	33
33.015	176	32
33.067	176	31
33.118	174	31
33.17	174	31
33.222	174	31
33.274	174	31
33.325	172	31
33.377	170	31
33.429	168	31
33.481	167	31
33.532	167	31
33.584	166	31
33.636	164	31
33.688	164	31
33.739	164	31
33.791	164	31
33.843	164	31
33.895	164	31
33.946	164	31
33.998	164	31
34.05	164	31
34.102	164	31
34.153	164	31
34.205	163	31
34.257	163	31
34.308	163	31
34.36	163	31
34.412	161	31
34.464	161	31
34.515	161	31
34.567	161	31
34.619	161	31
34.671	161	31
34.722	159	31
34.774	158	30
34.826	158	30
34.878	158	30
34.929	157	30
34.981	157	30
35.033	157	30
35.085	157	30
35.136	157	30
35.188	157	30
35.24	155	30
35.292	154	30
35.343	154	30
35.395	154	30
35.447	152	30
35.499	152	30
35.55	151	30
35.602	151	30
35.654	151	30
35.706	150	30
35.757	149	30
35.809	149	30
35.861	149	30
35.913	148	30
35.964	148	30
36.016	148	30
36.068	148	30
36.12	148	30
36.171	145	30
36.223	142	30
36.275	141	30
36.327	140	30
36.378	140	30
36.43	140	30
36.482	140	30
36.534	138	30
36.585	138	30
36.637	138	30
36.689	138	30
36.741	134	30
36.792	134	30
36.844	134	30
36.896	134	30
36.948	133	30
36.999	133	30
37.051	132	30
37.103	132	30
37.155	132	30
37.206	132	30
37.258	131	30
37.31	129	30
37.362	129	30
37.413	129	30
37.465	128	30
37.517	128	30
37.569	127	30
37.62	127	30
37.672	127	30
37.724	127	30
37.776	127	30
37.827	127	30
37.879	127	30
37.931	127	30
37.983	126	30
38.034	125	30
38.086	124	30
38.138	124	30
38.19	124	30
38.241	124	27
38.293	124	27
38.345	124	27
38.397	124	27
38.448	124	27
38.5	124	27
38.552	124	27
38.604	124	27
38.655	124	27
38.707	124	27
38.759	124	27
38.811	124	27
38.862	124	27
38.914	123	27
38.966	123	27
39.018	123	27
39.069	121	27
39.121	121	27
39.173	121	26
39.224	121	26
39.276	120	26
39.328	120	26
39.38	120	26
39.431	120	26
39.483	120	25
39.535	120	25
39.587	119	25
39.638	119	25
39.69	119	25
39.742	119	24
39.794	119	24
39.845	119	24
39.897	119	24
39.949	119	24
40.001	119	24
40.052	119	24
40.104	118	24
40.156	117	24
40.208	117	24
40.259	117	24
40.311	117	24
40.363	117	24
40.415	115	24
40.466	115	24
40.518	115	24
40.57	115	24
40.622	115	24
40.673	115	24
40.725	115	24
40.777	115	24
40.829	114	24
40.88	113	24
40.932	112	24
40.984	111	24
41.036	111	24
41.087	111	24
41.139	111	24
41.191	111	24
41.243	111	24
41.294	111	24
41.346	111	24
41.398	111	24
41.45	110	24
41.501	110	24
41.553	110	24
41.605	110	24
41.657	110	23
41.708	109	23
41.76	109	23
41.812	109	23
41.864	109	23
41.915	108	23
41.967	108	23
42.019	107	23
42.071	107	23
42.122	107	23
42.174	107	23
42.226	107	23
42.278	106	23
42.329	106	23
42.381	106	23
42.433	106	23
42.485	106	23
42.536	106	23
42.588	106	23
42.64	106	23
42.692	106	23
42.743	106	23
42.795	105	23
42.847	105	23
42.899	104	23
42.95	104	23
43.002	104	23
43.054	104	23
43.106	104	23
43.157	104	23
43.209	103	23
43.261	102	23
43.313	102	23
43.364	102	23
43.416	100	23
43.468	99	23
43.52	99	23
43.571	98	23
43.623	98	23
43.675	98	22
43.727	98	22
43.778	98	22
43.83	98	22
43.882	98	22
43.933	98	22
43.985	98	22
44.037	97	22
44.089	97	22
44.14	97	22
44.192	97	22
44.244	97	22
44.296	97	22
44.347	97	22
44.399	97	22
44.451	97	22
44.503	97	22
44.554	97	22
44.606	96	22
44.658	96	22
44.71	96	22
44.761	96	22
44.813	96	21
44.865	96	21
44.917	96	21
44.968	96	21
45.02	94	21
45.072	94	20
45.124	94	20
45.175	94	20
45.227	94	20
45.279	94	20
45.331	93	20
45.382	93	20
45.434	93	20
45.486	92	20
45.538	90	20
45.589	90	20
45.641	90	20
45.693	90	20
45.745	90	20
45.796	90	20
45.848	90	20
45.9	90	20
45.952	90	20
46.003	90	20
46.055	90	20
46.107	90	20
46.159	90	20
46.21	90	19
46.262	90	19
46.314	90	19
46.366	90	19
46.417	89	19
46.469	89	19
46.521	89	18
46.573	89	18
46.624	89	18
46.676	89	18
46.728	89	18
46.78	87	17
46.831	86	17
46.883	86	17
46.935	86	17
46.987	86	17
47.038	86	17
47.09	86	17
47.142	86	17
47.194	86	17
47.245	86	17
47.297	86	17
47.349	86	17
47.401	86	17
47.452	86	17
47.504	86	17
47.556	86	17
47.608	85	17
47.659	85	17
47.711	85	17
47.763	85	17
47.815	85	17
47.866	84	17
47.918	83	17
47.97	83	17
48.022	83	16
48.073	83	16
48.125	83	16
48.177	83	16
48.229	82	15
48.28	82	15
48.332	82	15
48.384	82	15
48.436	80	15
48.487	79	15
48.539	79	15
48.591	77	15
48.643	77	15
48.694	77	15
48.746	76	15
48.798	76	15
48.849	76	15
48.901	76	14
48.953	75	14
49.005	75	14
49.056	75	14
49.108	75	14
49.16	75	14
49.212	75	14
49.263	75	14
49.315	75	14
49.367	75	14
49.419	75	14
49.47	75	14
49.522	75	14
49.574	75	14
49.626	75	14
49.677	75	14
49.729	75	14
49.781	75	14
49.833	75	14
49.884	75	14
49.936	75	14
49.988	75	14
50.04	74	14
50.091	74	14
50.143	74	14
50.195	74	14
50.247	74	14
50.298	73	14
50.35	73	14
50.402	73	14
50.454	72	14
50.505	71	14
50.557	71	14
50.609	71	14
50.661	70	14
50.712	70	14
50.764	70	13
50.816	70	13
50.868	70	13
50.919	70	13
50.971	70	13
51.023	70	13
51.075	70	13
51.126	70	13
51.178	70	13
51.23	69	13
51.282	69	13
51.333	69	13
51.385	69	13
51.437	69	13
51.489	68	13
51.54	68	13
51.592	68	13
51.644	68	13
51.696	68	13
51.747	68	13
51.799	68	13
51.851	68	13
51.903	68	13
51.954	68	13
52.006	67	13
52.058	67	13
52.11	67	13
52.161	67	13
52.213	66	13
52.265	66	13
52.317	66	13
52.368	66	13
52.42	66	12
52.472	66	12
52.524	66	12
52.575	66	12
52.627	65	12
52.679	65	12
52.731	65	12
52.782	64	12
52.834	64	12
52.886	64	12
52.938	64	12
52.989	63	12
53.041	63	12
53.093	63	12
53.145	63	11
53.196	63	11
53.248	63	11
53.3	63	11
53.352	63	11
53.403	63	11
53.455	63	11
53.507	63	11
53.559	62	11
53.61	62	11
53.662	61	11
53.714	61	11
53.765	61	11
53.817	61	11
53.869	61	11
53.921	61	11
53.972	61	11
54.024	61	11
54.076	61	11
54.128	60	11
54.179	60	11
54.231	60	11
54.283	60	11
54.335	60	11
54.386	59	11
54.438	59	11
54.49	59	11
54.542	59	11
54.593	59	11
54.645	59	11
54.697	59	11
54.749	59	11
54.8	59	11
54.852	59	11
54.904	59	11
54.956	59	11
55.007	59	11
55.059	59	11
55.111	59	11
55.163	58	11
55.214	58	11
55.266	58	11
55.318	58	11
55.37	58	11
55.421	58	11
55.473	57	11
55.525	57	11
55.577	57	11
55.628	56	11
55.68	56	11
55.732	56	11
55.784	56	11
55.835	56	11
55.887	55	11
55.939	55	11
55.991	55	11
56.042	55	11
56.094	55	11
56.146	55	11
56.198	55	11
56.249	55	11
56.301	55	11
56.353	55	11
56.405	54	11
56.456	54	11
56.508	54	11
56.56	54	11
56.612	54	11
56.663	54	11
56.715	54	11
56.767	52	11
56.819	52	11
56.87	52	11
56.922	52	11
56.974	52	11
57.026	52	11
57.077	52	11
57.129	52	11
57.181	52	11
57.233	52	11
57.284	52	11
57.336	52	11
57.388	52	11
57.44	52	11
57.491	52	11
57.543	52	11
57.595	52	11
57.647	52	11
57.698	52	11
57.75	52	11
57.802	52	11
57.854	52	11
57.905	52	11
57.957	52	11
58.009	52	11
58.061	52	11
58.112	52	11
58.164	52	11
58.216	52	11
58.268	52	11
58.319	52	11
58.371	52	11
58.423	52	11
58.475	52	11
58.526	51	11
58.578	51	11
58.63	51	11
58.681	51	11
58.733	51	11
58.785	51	11
58.837	51	11
58.888	51	11
58.94	51	11
58.992	50	11
59.044	50	11
59.095	50	11
59.147	50	11
59.199	50	11
59.251	50	11
59.302	50	11
59.354	50	11
59.406	50	11
59.458	50	11
59.509	50	11
59.561	50	11
59.613	50	11
59.665	50	11
59.716	50	11
59.768	50	11
59.82	50	11
59.872	50	11
59.923	50	11
59.975	49	11
60.027	49	11
60.079	49	11
60.13	49	11
60.182	49	11
60.234	49	11
60.286	49	11
60.337	49	11
60.389	49	11
60.441	49	11
60.493	49	11
60.544	49	11
60.596	49	11
60.648	49	11
60.7	49	11
60.751	49	11
60.803	49	11
60.855	48	11
60.907	48	11
60.958	48	11
61.01	48	11
61.062	48	11
61.114	48	11
61.165	48	11
61.217	48	11
61.269	48	11
61.321	48	11
61.372	48	11
61.424	48	11
61.476	48	11
61.528	47	11
61.579	47	11
61.631	47	11
61.683	47	11
61.735	47	11
61.786	46	11
61.838	46	11
61.89	46	11
61.942	46	11
61.993	46	11
62.045	45	11
62.097	45	11
62.149	45	11
62.2	45	11
62.252	45	11
62.304	44	11
62.356	44	11
62.407	44	11
62.459	44	11
62.511	44	11
62.563	44	10
62.614	44	10
62.666	44	10
62.718	44	10
62.77	44	10
62.821	44	10
62.873	44	10
62.925	44	10
62.977	44	10
63.028	44	10
63.08	44	10
63.132	44	10
63.184	44	10
63.235	44	10
63.287	44	10
63.339	44	10
63.391	43	10
63.442	42	10
63.494	42	10
63.546	42	10
63.597	42	10
63.649	42	10
63.701	42	10
63.753	42	9
63.804	42	9
63.856	42	9
63.908	42	9
63.96	42	9
64.011	42	9
64.063	42	9
64.115	42	9
64.167	42	9
64.218	42	9
64.27	42	9
64.322	42	9
64.374	42	9
64.425	42	9
64.477	42	9
64.529	42	9
64.581	42	9
64.632	42	9
64.684	41	9
64.736	41	9
64.788	41	9
64.839	41	9
64.891	41	9
64.943	41	9
64.995	41	9
65.046	41	9
65.098	41	9
65.15	41	9
65.202	41	9
65.253	41	9
65.305	41	9
65.357	41	9
65.409	41	9
65.46	40	9
65.512	40	9
65.564	40	9
65.616	40	9
65.667	39	9
65.719	39	9
65.771	39	9
65.823	39	9
65.874	39	9
65.926	39	9
65.978	39	9
66.03	39	9
66.081	38	9
66.133	38	9
66.185	38	9
66.237	38	9
66.288	38	9
66.34	38	9
66.392	38	9
66.444	38	9
66.495	38	9
66.547	38	9
66.599	38	9
66.651	38	9
66.702	38	9
66.754	38	9
66.806	38	9
66.858	38	9
66.909	38	9
66.961	38	9
67.013	38	9
67.065	38	9
67.116	38	9
67.168	38	9
67.22	38	9
67.272	38	9
67.323	38	9
67.375	38	9
67.427	38	9
67.479	38	9
67.53	38	9
67.582	38	9
67.634	38	9
67.686	38	9
67.737	38	9
67.789	38	9
67.841	38	9
67.893	38	9
67.944	38	9
67.996	38	9
68.048	38	9
68.1	38	9
68.151	38	9
68.203	38	9
68.255	38	9
68.307	37	9
68.358	37	9
68.41	37	9
68.462	37	9
68.513	37	9
68.565	37	9
68.617	37	9
68.669	35	9
68.72	35	9
68.772	34	9
68.824	34	9
68.876	34	9
68.927	34	9
68.979	34	9
69.031	33	9
69.083	33	9
69.134	33	9
69.186	33	9
69.238	33	9
69.29	33	9
69.341	33	9
69.393	33	9
69.445	33	9
69.497	33	9
69.548	33	9
69.6	33	9
69.652	33	9
69.704	33	9
69.755	33	9
69.807	33	9
69.859	33	9
69.911	33	9
69.962	33	9
70.014	33	9
70.066	33	9
70.118	33	9
70.169	33	9
70.221	33	9
70.273	33	9
70.325	33	9
70.376	33	9
70.428	33	9
70.48	33	9
70.532	33	9
70.583	33	9
70.635	33	9
70.687	33	9
70.739	33	9
70.79	33	9
70.842	33	9
70.894	33	9
70.946	33	9
70.997	33	9
71.049	33	9
71.101	33	9
71.153	33	9
71.204	33	9
71.256	33	9
71.308	33	9
71.36	33	9
71.411	33	9
71.463	33	9
71.515	33	9
71.567	33	9
71.618	33	9
71.67	33	9
71.722	33	9
71.774	33	9
71.825	33	9
71.877	33	9
71.929	33	9
71.981	33	9
72.032	33	9
72.084	33	9
72.136	33	9
72.188	33	9
72.239	33	9
72.291	33	9
72.343	33	9
72.395	33	9
72.446	33	9
72.498	33	9
72.55	33	9
72.602	33	9
72.653	33	9
72.705	33	9
72.757	33	9
72.809	33	9
72.86	33	9
72.912	33	9
72.964	33	9
73.016	33	9
73.067	33	9
73.119	33	9
73.171	33	9
73.222	33	9
73.274	33	9
73.326	32	9
73.378	32	9
73.429	32	9
73.481	32	9
73.533	32	9
73.585	32	9
73.636	32	9
73.688	32	9
73.74	32	9
73.792	32	9
73.843	32	9
73.895	32	9
73.947	32	9
73.999	32	9
74.05	32	9
74.102	32	9
74.154	32	9
74.206	32	9
74.257	32	9
74.309	32	9
74.361	32	9
74.413	32	9
74.464	32	9
74.516	32	9
74.568	32	9
74.62	32	9
74.671	32	9
74.723	32	9
74.775	32	9
74.827	32	9
74.878	32	9
74.93	32	9
74.982	32	9
75.034	32	9
75.085	32	9
75.137	32	9
75.189	32	9
75.241	32	9
75.292	32	9
75.344	32	9
75.396	32	9
75.448	32	9
75.499	32	9
75.551	32	9
75.603	32	9
75.655	32	9
75.706	32	9
75.758	32	9
75.81	32	9
75.862	32	9
75.913	32	9
75.965	32	9
76.017	32	9
76.069	32	9
76.12	32	9
76.172	31	9
76.224	31	9
76.276	31	9
76.327	31	9
76.379	31	9
76.431	31	9
76.483	31	9
76.534	31	9
76.586	30	9
76.638	30	9
76.69	30	9
76.741	30	9
76.793	30	9
76.845	30	9
76.897	30	9
76.948	30	9
77	30	9
77.052	30	8
77.104	30	8
77.155	30	8
77.207	30	8
77.259	30	8
77.311	30	8
77.362	30	8
77.414	30	8
77.466	30	8
77.518	30	8
77.569	30	8
77.621	29	8
77.673	29	8
77.725	29	8
77.776	29	8
77.828	29	8
77.88	29	8
77.932	29	8
77.983	29	8
78.035	29	8
78.087	29	8
78.138	28	8
78.19	28	8
78.242	28	8
78.294	28	8
78.345	28	8
78.397	28	8
78.449	28	8
78.501	28	8
78.552	28	8
78.604	28	8
78.656	28	8
78.708	28	8
78.759	28	8
78.811	28	8
78.863	28	8
78.915	28	8
78.966	28	8
79.018	28	8
79.07	28	8
79.122	28	8
79.173	28	8
79.225	28	8
79.277	28	8
79.329	28	8
79.38	28	8
79.432	28	8
79.484	28	8
79.536	28	8
79.587	28	8
79.639	28	8
79.691	28	8
79.743	28	8
79.794	28	8
79.846	28	8
79.898	28	8
79.95	28	8
80.001	28	8
80.053	28	8
80.105	28	8
80.157	28	8
80.208	27	8
80.26	27	8
80.312	27	8
80.364	27	8
80.415	27	8
80.467	26	8
80.519	26	8
80.571	26	8
80.622	26	8
80.674	26	8
80.726	26	8
80.778	26	8
80.829	26	8
80.881	26	8
80.933	26	8
80.985	26	8
81.036	26	8
81.088	26	8
81.14	26	8
81.192	26	8
81.243	25	8
81.295	25	8
81.347	25	8
81.399	25	8
81.45	25	8
81.502	25	8
81.554	25	8
81.606	25	8
81.657	25	8
81.709	25	8
81.761	25	8
81.813	25	8
81.864	25	8
81.916	25	8
81.968	25	8
82.02	25	8
82.071	25	8
82.123	25	8
82.175	25	8
82.227	25	8
82.278	25	8
82.33	25	8
82.382	25	8
82.434	25	8
82.485	24	8
82.537	24	8
82.589	24	8
82.641	24	8
82.692	24	8
82.744	24	8
82.796	24	8
82.848	24	8
82.899	24	8
82.951	24	8
83.003	24	8
83.054	22	8
83.106	22	8
83.158	22	8
83.21	22	8
83.261	22	8
83.313	22	8
83.365	22	8
83.417	22	8
83.468	22	8
83.52	22	8
83.572	22	8
83.624	22	8
83.675	22	8
83.727	22	8
83.779	22	8
83.831	22	8
83.882	22	8
83.934	22	8
83.986	22	8
84.038	21	8
84.089	21	8
84.141	21	7
84.193	21	7
84.245	21	7
84.296	21	7
84.348	21	7
84.4	21	7
84.452	21	7
84.503	21	7
84.555	21	7
84.607	21	7
84.659	21	7
84.71	21	7
84.762	21	7
84.814	21	7
84.866	21	7
84.917	21	7
84.969	21	7
85.021	21	7
85.073	21	7
85.124	21	7
85.176	21	7
85.228	21	7
85.28	21	7
85.331	21	7
85.383	21	6
85.435	21	6
85.487	21	6
85.538	21	6
85.59	21	6
85.642	21	6
85.694	21	6
85.745	21	6
85.797	21	6
85.849	21	6
85.901	21	6
85.952	21	6
86.004	21	6
86.056	21	6
86.108	21	6
86.159	21	6
86.211	21	6
86.263	21	6
86.315	21	6
86.366	21	6
86.418	21	6
86.47	21	6
86.522	21	6
86.573	21	6
86.625	21	6
86.677	21	6
86.729	21	6
86.78	21	6
86.832	21	6
86.884	21	6
86.936	21	6
86.987	21	6
87.039	21	6
87.091	21	6
87.143	21	6
87.194	21	6
87.246	21	6
87.298	21	6
87.35	21	6
87.401	21	6
87.453	21	6
87.505	21	6
87.557	21	6
87.608	21	6
87.66	21	6
87.712	21	6
87.764	21	6
87.815	21	6
87.867	21	6
87.919	21	6
87.97	21	6
88.022	21	6
88.074	21	6
88.126	21	6
88.177	21	6
88.229	21	5
88.281	21	5
88.333	21	5
88.384	21	5
88.436	21	5
88.488	21	5
88.54	21	5
88.591	21	5
88.643	21	5
88.695	21	5
88.747	21	4
88.798	21	4
88.85	21	4
88.902	21	4
88.954	21	4
89.005	21	4
89.057	21	4
89.109	21	4
89.161	21	4
89.212	21	4
89.264	21	4
89.316	21	4
89.368	21	4
89.419	21	4
89.471	21	4
89.523	21	4
89.575	21	4
89.626	21	4
89.678	21	4
89.73	21	4
89.782	21	4
89.833	21	4
89.885	21	4
89.937	21	4
89.989	21	4
90.04	21	4
90.092	21	4
90.144	21	4
90.196	21	4
90.247	21	4
90.299	21	4
90.351	20	4
90.403	20	4
90.454	20	4
90.506	20	4
90.558	20	4
90.61	20	4
90.661	20	4
90.713	20	4
90.765	20	4
90.817	20	4
90.868	20	4
90.92	20	4
90.972	20	4
91.024	20	4
91.075	20	4
91.127	20	4
91.179	20	4
91.231	20	4
91.282	20	4
91.334	20	4
91.386	20	4
91.438	20	4
91.489	20	4
91.541	20	4
91.593	20	4
91.645	20	4
91.696	20	4
91.748	20	4
91.8	20	4
91.852	20	4
91.903	20	4
91.955	20	4
92.007	20	4
92.059	20	4
92.11	20	4
92.162	20	4
92.214	20	4
92.266	20	4
92.317	20	4
92.369	20	4
92.421	20	4
92.473	20	4
92.524	20	4
92.576	20	4
92.628	20	3
92.679	20	3
92.731	19	3
92.783	19	3
92.835	19	3
92.886	19	3
92.938	19	3
92.99	19	3
93.042	19	3
93.093	19	3
93.145	19	3
93.197	19	3
93.249	19	3
93.3	19	3
93.352	19	3
93.404	19	3
93.456	19	3
93.507	19	3
93.559	19	3
93.611	19	3
93.663	19	3
93.714	19	3
93.766	19	3
93.818	19	3
93.87	19	3
93.921	19	3
93.973	19	3
94.025	19	3
94.077	19	3
94.128	19	3
94.18	19	3
94.232	19	3
94.284	19	3
94.335	19	3
94.387	19	3
94.439	19	3
94.491	19	3
94.542	19	3
94.594	19	3
94.646	19	3
94.698	19	3
94.749	19	2
94.801	19	2
94.853	19	2
94.905	19	2
94.956	19	2
95.008	19	2
95.06	19	2
95.112	19	2
95.163	19	2
95.215	19	2
95.267	18	2
95.319	18	2
95.37	18	2
95.422	18	2
95.474	18	2
95.526	18	2
95.577	18	2
95.629	18	2
95.681	18	2
95.733	18	2
95.784	18	2
95.836	18	2
95.888	18	2
95.94	18	2
95.991	18	2
96.043	18	2
96.095	18	2
96.147	18	2
96.198	18	2
96.25	18	2
96.302	18	2
96.354	18	2
96.405	18	2
96.457	18	2
96.509	18	2
96.561	18	2
96.612	18	2
96.664	18	2
96.716	18	2
96.768	18	2
96.819	18	2
96.871	18	2
96.923	18	2
96.975	18	2
97.026	18	2
97.078	18	2
97.13	18	2
97.182	18	2
97.233	18	2
97.285	18	2
97.337	18	2
97.389	18	2
97.44	18	2
97.492	18	2
97.544	18	2
97.595	18	2
97.647	18	2
97.699	18	2
97.751	18	2
97.802	18	2
97.854	18	2
97.906	18	2
97.958	18	2
98.009	18	2
98.061	18	2
98.113	18	2
98.165	18	2
98.216	18	2
98.268	18	2
98.32	18	2
98.372	18	2
98.423	18	2
98.475	18	2
98.527	18	2
98.579	18	2
98.63	18	2
98.682	18	2
98.734	18	2
98.786	18	2
98.837	18	2
98.889	18	2
98.941	18	2
98.993	18	2
99.044	18	2
99.096	18	2
99.148	18	2
99.2	18	2
99.251	18	2
99.303	18	2
99.355	18	2
99.407	18	2
99.458	18	2
99.51	18	2
99.562	18	2
99.614	18	2
99.665	18	2
99.717	18	2
99.769	18	2
99.821	18	2
99.872	18	2
99.924	18	2
99.976	18	2
100.028	18	2
100.079	18	2
100.131	18	2
100.183	18	2
100.235	18	2
100.286	18	2
100.338	18	2
100.39	18	2
100.442	18	2
100.493	18	2
100.545	18	2
100.597	18	2
100.649	17	2
100.7	17	2
100.752	17	2
100.804	17	2
100.856	17	2
100.907	17	2
100.959	17	2
101.011	17	2
101.063	17	2
101.114	17	2
101.166	17	2
101.218	17	2
101.27	17	2
101.321	17	2
101.373	17	2
101.425	17	2
101.477	17	2
101.528	17	2
101.58	17	2
101.632	17	2
101.684	17	2
101.735	17	2
101.787	17	2
101.839	17	2
101.891	17	2
101.942	17	2
101.994	17	2
102.046	17	2
102.098	17	2
102.149	17	2
102.201	17	2
102.253	17	2
102.305	17	2
102.356	17	2
102.408	17	2
102.46	17	2
102.511	17	2
102.563	17	2
102.615	17	2
102.667	17	2
102.718	17	2
102.77	17	2
102.822	17	2
102.874	17	2
102.925	17	2
102.977	17	2
103.029	17	2
103.081	17	2
103.132	17	2
103.184	17	2
103.236	17	2
103.288	17	2
103.339	17	2
103.391	17	2
[truncated: 2,331 more rows]
