# Supplementary material for: Single molecule turnover of fluorescent ATP by myosin and actomyosin unveil elusive enzymatic mechanisms
Source: Commun Biol. 2021 Jan 13;4:64. doi: 10.1038/s42003-020-01574-0 (PMC7806905; doi:10.1038/s42003-020-01574-0)
Supplement: Supplementary file 10 — Supplementary Data 6 [file 42003_2020_1574_MOESM10_ESM.xlsx]

## Sheet: Fig. 6b
Control	0 μM	2.4 μM	24 μM	80 μM
6.122	6.035	5.089	3.986	3.112
5.665	6.436	5.688	4.036	3.011
6.305	6.091	6.072	3.944	2.482
6.32	6.456	5.809	4.18	1.863
7.039	5.712	4.67	4.246	2.745
6.379	5.947	5.597	4.266	2.877
6.885	5.805	5.963	4.949	2.393
6.22	5.337	5.671	3.354	2.274
5.263	5.679	5.513	3.77	2.085
6.044	5.852	5.811	3.64	2.033
5.693	6.377	5.902	3.906	2.651
5.954	6.154	5.954	3.534	2.461
6.505	5.513	5.985	4.445	2.863
6.379	6.306	7.091	4.568	2.723
6.491	6.018	5.883	3.57	2.097
6.437	6.012	6.352	3.577	2.322
6.805	5.251	5.961	4.092	2.179
6.88	5.994	5.392	4.24	1.389
6.825	5.951	6.186	4.221	2.692
6.863	5.873	6.172	4.37	1.945
8.038	6.497	5.952	4.475	2.359
6.538	5.76	5.886	4.358	2.222
6.927	5.974	5.42	4.479	2.75
6.336	5.584	6.003	3.64	2.154
6.874	6.124	5.931	4.162
6.167	6.157	5.48	5.606
6.646	6.409	6.393	5.197
6.201	5.724		3.732
6.439	5.378		3.962
5.049	6.98		4.064
5.03	6.039		3.958
5.922	5.695		3.978
6.715	6.484		3.839
7.036	6.518		4.008
6.81	5.786		4.437
6.348	5.648		4.049
	6.114		4.509
	6.355		4.362
	6.441		4.302
	5.666		4.006
	6.189		4.391
	6.556
	6.299
	6.555
	6.967

## Sheet: Fig. 6c i
Time (s)	HMM basal ATPase
0	0
0.052	202.444
0.103	258.778
0.155	197.111
0.207	143.111
0.259	268.444
0.31	316.889
0.362	266
0.414	217.111
0.466	70.556
0.517	251.444
0.569	102.556
0.621	212.333
0.673	210.333
0.724	208.778
0.776	264.222
0.828	169.556
0.88	177.444
0.931	194.667
0.983	275.667
1.035	281.778
1.087	105.222
1.138	126.111
1.19	210.444
1.242	311.556
1.294	252.667
1.345	140.778
1.397	318.556
1.449	436
1.501	117.667
1.552	202
1.604	160.333
1.656	164
1.708	172.556
1.759	284.333
1.811	338.111
1.863	92.333
1.915	117.778
1.966	160.778
2.018	188.111
2.07	295
2.122	255.111
2.173	214.889
2.225	874.889
2.277	131.889
2.329	197
2.38	140.667
2.432	202.111
2.484	255.333
2.536	212.889
2.587	97.778
2.639	70.444
2.691	317.333
2.743	202.111
2.794	488.444
2.846	318
2.898	218.556
2.95	267.444
3.001	72
3.053	310.333
3.105	240.444
3.157	154.111
3.208	160.222
3.26	72.111
3.312	177.333
3.364	107.889
3.415	123.111
3.467	286.778
3.519	170.333
3.571	233.889
3.622	156.222
3.674	329.778
3.726	230.333
3.778	325
3.829	228.111
3.881	304.444
3.933	231.444
3.985	315.778
4.036	302.222
4.088	246.556
4.14	373.222
4.192	335.889
4.243	56.222
4.295	73.444
4.347	359
4.399	237.778
4.45	277.222
4.502	311.889
4.554	81.667
4.605	218.778
4.657	251.333
4.709	246.889
4.761	195.556
4.812	191.222
4.864	116.333
4.916	159
4.968	234.889
5.019	171
5.071	308.778
5.123	299.889
5.175	362.556
5.226	280.889
5.278	141.111
5.33	116.889
5.382	97.889
5.433	125.333
5.485	209.111
5.537	216.333
5.589	189.111
5.64	315.111
5.692	106.667
5.744	116.556
5.796	92.444
5.847	201.444
5.899	143.222
5.951	150.222
6.003	192.222
6.054	305.667
6.106	236.444
6.158	220.444
6.21	268.444
6.261	137.111
6.313	364.556
6.365	214.222
6.417	239.556
6.468	146.222
6.52	171.556
6.572	215.556
6.624	287.889
6.675	236.778
6.727	274
6.779	302.556
6.831	159
6.882	255.111
6.934	335.111
6.986	128.333
7.038	232.778
7.089	500
7.141	132.556
7.193	190
7.245	158.889
7.296	181
7.348	301.778
7.4	185.556
7.452	313.778
7.503	130.444
7.555	329.667
7.607	182.889
7.659	264.556
7.71	222.778
7.762	288.778
7.814	214.889
7.866	195.111
7.917	162.778
7.969	205.667
8.021	197.333
8.073	37.556
8.124	175.111
8.176	214
8.228	431.556
8.28	157.444
8.331	343.778
8.383	250.889
8.435	351.778
8.487	192.111
8.538	495.111
8.59	280.667
8.642	344.444
8.694	157.111
8.745	263.333
8.797	218.778
8.849	253.667
8.901	327.889
8.952	253
9.004	408.778
9.056	251.889
9.107	381.444
9.159	397.444
9.211	153.778
9.263	238
9.314	160
9.366	269.222
9.418	281.556
9.47	269.111
9.521	265.778
9.573	97.556
9.625	318.667
9.677	110.333
9.728	328.222
9.78	193.889
9.832	277
9.884	352.444
9.935	340
9.987	308.222
10.039	151.444
10.091	141.333
10.142	288.333
10.194	318.778
10.246	305.667
10.298	150.778
10.349	182.889
10.401	255.778
10.453	182.556
10.505	109.556
10.556	210
10.608	233.222
10.66	53.333
10.712	289.222
10.763	247.556
10.815	130.556
10.867	242.889
10.919	157.889
10.97	266.556
11.022	303
11.074	239.778
11.126	123.333
11.177	184.444
11.229	253.111
11.281	156.889
11.333	158.333
11.384	467.889
11.436	107.667
11.488	385
11.54	219.444
11.591	128.556
11.643	166.111
11.695	209
11.747	327.667
11.798	125.333
11.85	186.556
11.902	298.889
11.954	273.222
12.005	271.222
12.057	280.667
12.109	190.778
12.161	174.778
12.212	256.667
12.264	297.333
12.316	137.889
12.368	151.889
12.419	275.556
12.471	195.111
12.523	302.111
12.575	336.778
12.626	477.889
12.678	231.778
12.73	268.667
12.782	339.778
12.833	248.222
12.885	321.889
12.937	290.222
12.989	270.778
13.04	168.667
13.092	338.333
13.144	254.444
13.196	169.333
13.247	195
13.299	293.667
13.351	112.889
13.403	134.889
13.454	178
13.506	230
13.558	308.333
13.609	236.556
13.661	267.333
13.713	84.111
13.765	319
13.816	280.778
13.868	339.667
13.92	122.667
13.972	289.556
14.023	620.889
14.075	329.222
14.127	448.222
14.179	508
14.23	410.556
14.282	494.222
14.334	347.667
14.386	568.556
14.437	167.778
14.489	580
14.541	498.333
14.593	151
14.644	357.778
14.696	120.111
14.748	211
14.8	171.222
14.851	211.444
14.903	295.111
14.955	219.889
15.007	94
15.058	164.222
15.11	160.444
15.162	291.778
15.214	265.667
15.265	132.778
15.317	395.222
15.369	248.667
15.421	239
15.472	259.333
15.524	125.222
15.576	253.667
15.628	264.778
15.679	220.111
15.731	180.889
15.783	456.667
15.835	125.667
15.886	156.889
15.938	366
15.99	346.222
16.042	340.667
16.093	187.222
16.145	194.222
16.197	235.111
16.249	149.222
16.3	177.333
16.352	407
16.404	282.889
16.456	284.444
16.507	245.667
16.559	206.667
16.611	108.222
16.663	223.111
16.714	457.444
16.766	234.667
16.818	168.889
16.87	256.667
16.921	154.111
16.973	231.111
17.025	381.444
17.077	82.111
17.128	284
17.18	236.111
17.232	200.444
17.284	249.333
17.335	146.556
17.387	155.556
17.439	337.556
17.491	291.556
17.542	184.333
17.594	281.333
17.646	392.111
17.698	231.222
17.749	243.889
17.801	296.222
17.853	242.333
17.905	370.667
17.956	223.889
18.008	541.333
18.06	317.222
18.111	178.333
18.163	93.444
18.215	216.556
18.267	184.778
18.318	375.222
18.37	204.667
18.422	83.556
18.474	158
18.525	204.333
18.577	271.444
18.629	366.556
18.681	209.333
18.732	360.889
18.784	633.556
18.836	139.444
18.888	339.222
18.939	334.333
18.991	43.778
19.043	187
19.095	301.556
19.146	127.222
19.198	272.333
19.25	72.333
19.302	247.111
19.353	383.778
19.405	146.333
19.457	193
19.509	295.889
19.56	364.556
19.612	195.556
19.664	158.778
19.716	76
19.767	279.889
19.819	38
19.871	278.556
19.923	167.778
19.974	249.889
20.026	283.111
20.078	296
20.13	261.778
20.181	229.889
20.233	226.222
20.285	197.444
20.337	289.556
20.388	299.333
20.44	156
20.492	341.667
20.544	248
20.595	234.889
20.647	65.889
20.699	348.667
20.751	280.667
20.802	131
20.854	450.444
20.906	111.556
20.958	374.556
21.009	211.333
21.061	333.667
21.113	150.889
21.165	320.333
21.216	365
21.268	155
21.32	171.111
21.372	232.889
21.423	308.778
21.475	237.889
21.527	201
21.579	100.667
21.63	127
21.682	248.889
21.734	324
21.786	403.667
21.837	132.778
21.889	416
21.941	392.333
21.993	147
22.044	203.778
22.096	290.556
22.148	289.778
22.2	225.222
22.251	221.778
22.303	121
22.355	151.333
22.407	199.667
22.458	385.889
22.51	245.778
22.562	343.667
22.614	324.556
22.665	362.222
22.717	245.333
22.769	133.778
22.82	166.556
22.872	178
22.924	237
22.976	243.111
23.027	286.444
23.079	120.667
23.131	210.667
23.183	203.556
23.234	133.778
23.286	212.667
23.338	272.333
23.39	241.556
23.441	383.556
23.493	61.667
23.545	419
23.597	305.556
23.648	284.556
23.7	165.556
23.752	124.333
23.804	248.444
23.855	306.556
23.907	215
23.959	152.111
24.011	280.778
24.062	191.889
24.114	243.333
24.166	166.889
24.218	191.556
24.269	235.222
24.321	297.778
24.373	210.444
24.425	120.222
24.476	98.778
24.528	198.444
24.58	179.667
24.632	76.889
24.683	223.333
24.735	305.333
24.787	281.111
24.839	320
24.89	135.556
24.942	175.556
24.994	269.778
25.046	232.222
25.097	116
25.149	181.667
25.201	233.111
25.253	122.556
25.304	309.444
25.356	185.222
25.408	272.556
25.46	152
25.511	282.333
25.563	193.333
25.615	201
25.667	77.556
25.718	277.556
25.77	284.667
25.822	186.667
25.874	264.111
25.925	358.333
25.977	163.222
26.029	255.222
26.081	169.333
26.132	243.222
26.184	251.778
26.236	184.333
26.288	299.556
26.339	267.222
26.391	247.778
26.443	182.111
26.495	302.111
26.546	198.667
26.598	316.667
26.65	166.889
26.702	96.222
26.753	95.889
26.805	214.333
26.857	217.333
26.909	388.333
26.96	323.444
27.012	114
27.064	108
27.116	272.333
27.167	188.333
27.219	190.778
27.271	299.444
27.322	272.444
27.374	273.333
27.426	121.222
27.478	235
27.529	272.889
27.581	147.778
27.633	224.778
27.685	343
27.736	299.111
27.788	166.444
27.84	97.778
27.892	66.778
27.943	219.333
27.995	153.778
28.047	236.889
28.099	139.889
28.15	259.333
28.202	435.222
28.254	233.889
28.306	236.444
28.357	199.444
28.409	157
28.461	123.333
28.513	166.556
28.564	166
28.616	123.444
28.668	129.556
28.72	313.444
28.771	251.111
28.823	313.889
28.875	208
28.927	146.222
28.978	382.444
29.03	277.222
29.082	160
29.134	143.889
29.185	374
29.237	187.444
29.289	271
29.341	384.667
29.392	200
29.444	324.556
29.496	236
29.548	220.556
29.599	198.444
29.651	207.111
29.703	144.222
29.755	189.111
29.806	252.333
29.858	127.556
29.91	276.778
29.962	136
30.013	405.222
30.065	187.667
30.117	133.333
30.169	194.778
30.22	106.667
30.272	84.111
30.324	203.444
30.376	181.667
30.427	209
30.479	165.556
30.531	206.222
30.583	167
30.634	152
30.686	252.556
30.738	247.889
30.79	175.444
30.841	193.333
30.893	377.778
30.945	381.889
30.997	124.222
31.048	187.889
31.1	224.111
31.152	174.111
31.204	192.556
31.255	214.333
31.307	118.778
31.359	305.444
31.411	274.556
31.462	250.889
31.514	308.556
31.566	231.778
31.618	173.556
31.669	264.556
31.721	213.889
31.773	310.444
31.824	238.111
31.876	206.667
31.928	341
31.98	330.333
32.031	234.889
32.083	368.778
32.135	290.778
32.187	260.333
32.238	203.222
32.29	234.667
32.342	245.889
32.394	238.667
32.445	145.333
32.497	215.889
32.549	292.222
32.601	266.333
32.652	146
32.704	176.778
32.756	129.556
32.808	398.444
32.859	105.667
32.911	350.111
32.963	173.222
33.015	277.556
33.066	271.333
33.118	262.778
33.17	145.667
33.222	262.667
33.273	357.111
33.325	248.222
33.377	216
33.429	301.556
33.48	424.667
33.532	240.778
33.584	235.111
33.636	344
33.687	220.667
33.739	193
33.791	245.778
33.843	429
33.894	264.778
33.946	206
33.998	103.778
34.05	153.333
34.101	94.556
34.153	88.222
34.205	148.556
34.257	345
34.308	284.444
34.36	414.556
34.412	373.333
34.464	321.667
34.515	483.444
34.567	328.667
34.619	361.667
34.671	205.556
34.722	137.444
34.774	214
34.826	202.556
34.878	355.333
34.929	413.889
34.981	202
35.033	239.222
35.085	178
35.136	303.333
35.188	120.556
35.24	272.889
35.292	401
35.343	384.222
35.395	364.778
35.447	228.556
35.499	310
35.55	542
35.602	387.222
35.654	109.111
35.706	420.222
35.757	272.333
35.809	221.333
35.861	261.889
35.913	161.444
35.964	410.778
36.016	489.667
36.068	159.889
36.12	348.778
36.171	291.111
36.223	224.778
36.275	199.333
36.326	88.222
36.378	338.778
36.43	279.556
36.482	164.889
36.533	299
36.585	186.111
36.637	133.111
36.689	130
36.74	178
36.792	134.556
36.844	62.222
36.896	251.667
36.947	89.444
36.999	130.222
37.051	130.667
37.103	125.333
37.154	142.333
37.206	256.222
37.258	243
37.31	222.333
37.361	170.667
37.413	141.556
37.465	411
37.517	264.444
37.568	339.667
37.62	121.444
37.672	252.222
37.724	246.111
37.775	354.556
37.827	311.667
37.879	109.333
37.931	236.667
37.982	272
38.034	284.889
38.086	270.667
38.138	550.222
38.189	401.333
38.241	483.556
38.293	324.333
38.345	676.667
38.396	433.444
38.448	355.333
38.5	192.556
38.552	286.333
38.603	212.111
38.655	209.333
38.707	207.778
38.759	149.889
38.81	271.556
38.862	267.556
38.914	242.556
38.966	438.111
39.017	462.333
39.069	311
39.121	35.889
39.173	236.111
39.224	472.889
39.276	326.889
39.328	297.667
39.38	313.222
39.431	542.444
39.483	245.111
39.535	244.111
39.587	353.333
39.638	276.667
39.69	336.333
39.742	505.333
39.794	303.333
39.845	443.444
39.897	497.889
39.949	318.444
40.001	339.333
40.052	275.778
40.104	449.889
40.156	232.222
40.208	557.333
40.259	349.222
40.311	274.111
40.363	201.889
40.415	115.222
40.466	294.556
40.518	278.333
40.57	422.333
40.622	181.222
40.673	344.111
40.725	222
40.777	253.444
40.828	367.333
40.88	311.111
40.932	184.556
40.984	362.667
41.035	132.667
41.087	594.444
41.139	414.889
41.191	413.222
41.242	506.444
41.294	408.222
41.346	520.556
41.398	73.889
41.449	147.444
41.501	303.556
41.553	377.111
41.605	252.111
41.656	289.556
41.708	240.333
41.76	169.444
41.812	297.778
41.863	282.556
41.915	199.778
41.967	168.111
42.019	302.556
42.07	175.889
42.122	195.556
42.174	230.222
42.226	499.778
42.277	266
42.329	164
42.381	419
42.433	191.778
42.484	115.444
42.536	450.222
42.588	225.556
42.64	131.444
42.691	134
42.743	272.667
42.795	190.222
42.847	162.444
42.898	273.778
42.95	218.444
43.002	103.556
43.054	287.889
43.105	249.222
43.157	250.111
43.209	272.222
43.261	157.222
43.312	263
43.364	99.444
43.416	168.889
43.468	277.111
43.519	211.333
43.571	189.111
43.623	267.889
43.675	173
43.726	144.889
43.778	387.333
43.83	272.556
43.882	371.889
43.933	243.556
43.985	393.222
44.037	295.667
44.089	219.444
44.14	319.222
44.192	231.111
44.244	240
44.296	339
44.347	258.111
44.399	229
44.451	306.444
44.503	546.889
44.554	235.333
44.606	133.222
44.658	167.111
44.71	434.111
44.761	245.556
44.813	279.889
44.865	304
44.917	57.556
44.968	122.889
45.02	156.667
45.072	86.444
45.124	249.778
45.175	198.222
45.227	220.444
45.279	277.333
45.33	171.333
45.382	198.889
45.434	140.778
45.486	307.333
45.537	154.667
45.589	267
45.641	69
45.693	234.333
45.744	157.667
45.796	378.667
45.848	152.222
45.9	225.111
45.951	293
46.003	189.889
46.055	218
46.107	258.222
46.158	327
46.21	420.444
46.262	142.333
46.314	181.556
46.365	269.333
46.417	188.333
46.469	224.333
46.521	437.889
46.572	292.111
46.624	152
46.676	192.889
46.728	134.778
46.779	147.333
46.831	153
46.883	203.333
46.935	199.778
46.986	248.333
47.038	262.778
47.09	301.778
47.142	260
47.193	325.778
47.245	249.333
47.297	98
47.349	169.333
47.4	141.111
47.452	282
47.504	174.667
47.556	261.778
47.607	188.222
47.659	250.333
47.711	286
47.763	222.333
47.814	170.444
47.866	140.889
47.918	190.556
47.97	305.778
48.021	129.556
48.073	256
48.125	160
48.177	245
48.228	248.556
48.28	181
48.332	146.556
48.384	160.333
48.435	336.778
48.487	194.333
48.539	531.444
48.591	148.889
48.642	190.889
48.694	210.444
48.746	284.778
48.798	185
48.849	197
48.901	207.222
48.953	351.778
49.005	271.111
49.056	221.111
49.108	189.444
49.16	255.778
49.212	189.111
49.263	137.333
49.315	272.111
49.367	272.111
49.419	260.444
49.47	66.333
49.522	181.889
49.574	255
49.626	214.889
49.677	240.667
49.729	240.111
49.781	229.333
49.832	74.444
49.884	372
49.936	111
49.988	195.778
50.039	108.111
50.091	275.333
50.143	184.889
50.195	486.556
50.246	422.444
50.298	299.444
50.35	227.889
50.402	196.889
50.453	98.444
50.505	173.222
50.557	191.889
50.609	335.667
50.66	154.556
50.712	258.444
50.764	193.778
50.816	234.333
50.867	281.556
50.919	337.111
50.971	171.667
51.023	335.778
51.074	77.778
51.126	151.889
51.178	109.444
51.23	197.667
51.281	128.889
51.333	157.333
51.385	299.556
51.437	303.222
51.488	234.333
51.54	310.222
51.592	423.333
51.644	309.556
51.695	293.667
51.747	243.111
51.799	437.222
51.851	221.667
51.902	75
51.954	234.556
52.006	172
52.058	176.222
52.109	210.556
52.161	265.667
52.213	232.222
52.265	185.222
52.316	141.667
52.368	164.444
52.42	197.333
52.472	295
52.523	413.556
52.575	754.333
52.627	286.556
52.679	112
52.73	220.222
52.782	255.222
52.834	112.222
52.886	144.667
52.937	273.556
52.989	185.444
53.041	278.222
53.093	378.889
53.144	180.111
53.196	219
53.248	292.778
53.3	87
53.351	175.333
53.403	156.667
53.455	380.889
53.507	235.667
53.558	285.333
53.61	55.222
53.662	100.556
53.714	171.556
53.765	199.444
53.817	310.556
53.869	194.778
53.921	127
53.972	174.444
54.024	94
54.076	200.444
54.128	181.556
54.179	214.444
54.231	263.222
54.283	85.333
54.334	255.667
54.386	283.778
54.438	312.111
54.49	183.222
54.541	188.111
54.593	251.333
54.645	135
54.697	60.222
54.748	416.222
54.8	156.222
54.852	108.556
54.904	155.889
54.955	58.444
55.007	223.222
55.059	255.333
55.111	144.667
55.162	107.222
55.214	438.444
55.266	472.111
55.318	620
55.369	798.889
55.421	671.556
55.473	877
55.525	677.556
55.576	848.444
55.628	786.222
55.68	794.667
55.732	548.222
55.783	910.556
55.835	523.111
55.887	648.333
55.939	780.111
55.99	913
56.042	708
56.094	486.333
56.146	604.333
56.197	654.667
56.249	685.111
56.301	489.667
56.353	636.222
56.404	574.222
56.456	512.222
56.508	571.111
56.56	1068.33
56.611	794.778
56.663	948.222
56.715	424
56.767	669.222
56.818	1007.56
56.87	1004
56.922	793.556
56.974	918
57.025	677.667
57.077	534.222
57.129	738.889
57.181	881.889
57.232	707
57.284	700.333
57.336	863
57.388	652.556
57.439	673.778
57.491	798.222
57.543	1017.11
57.595	996.333
57.646	625.333
57.698	959.333
57.75	556.444
57.802	772.889
57.853	596.222
57.905	673.778
57.957	538.556
58.009	728.111
58.06	699.778
58.112	359.556
58.164	309.778
58.216	369.889
58.267	143.667
58.319	91
58.371	124.556
58.423	134.889
58.474	159.333
58.526	382.889
58.578	249.778
58.63	307.778
58.681	218.333
58.733	292
58.785	305.667
58.836	235.444
58.888	128.556
58.94	195.667
58.992	203
59.043	177.111
59.095	111
59.147	306.444
59.199	194.333
59.25	166.222
59.302	230.111
59.354	267.111
59.406	106.111
59.457	475.444
59.509	210.778
59.561	450.222
59.613	385
59.664	217.667
59.716	300.889
59.768	188.556
59.82	96.111
59.871	344.667
59.923	302.333
59.975	277.778
60.027	179.222
60.078	173.556
60.13	113.111
60.182	183.778
60.234	409.111
60.285	135.778
60.337	129.111
60.389	184.222
60.441	280
60.492	225.667
60.544	173.333
60.596	274.222
60.648	178.556
60.699	39.889
60.751	203
60.803	83.111
60.855	179.444
60.906	269
60.958	246.889
61.01	187.444
61.062	157.778
61.113	256.778
61.165	213.556
61.217	151.778
61.269	152.222
61.32	282.556
61.372	207.333
61.424	338.556
61.476	189
61.527	112.556
61.579	316.333
61.631	273.667
61.683	219.889
61.734	133.333
61.786	129.111
61.838	228
61.89	421.222
61.941	155.556
61.993	171.333
62.045	176.222
62.097	204.111
62.148	119.778
62.2	252.222
62.252	230.222
62.304	136.667
62.355	123.889
62.407	215.667
62.459	131.778
62.511	107.333
62.562	217.667
62.614	106
62.666	427.667
62.718	352.222
62.769	227.222
62.821	127.889
62.873	230.444
62.925	175.333
62.976	296.111
63.028	325.889
63.08	200.667
63.132	171.778
63.183	351.889
63.235	188.667
63.287	70.778
63.338	86.222
63.39	123.556
63.442	286
63.494	183.556
63.545	152.889
63.597	243.778
63.649	114
63.701	327.111
63.752	413.667
63.804	179.222
63.856	374.889
63.908	155.889
63.959	236.667
64.011	267.444
64.063	119.222
64.115	220.444
64.166	59.444
64.218	258.889
64.27	261.222
64.322	115.444
64.373	199.778
64.425	187.111
64.477	225.667
64.529	294.778
64.58	217.333
64.632	154.667
64.684	345.556
64.736	265.444
64.787	107.444
64.839	261.111
64.891	194
64.943	260.444
64.994	132.889
65.046	325.778
65.098	204.222
65.15	284.444
65.201	329.333
65.253	244.222
65.305	153.667
65.357	289.778
65.408	197.556
65.46	136
65.512	264.444
65.564	338.556
65.615	131.778
65.667	241.667
65.719	214.556
65.771	113.778
65.822	208.778
65.874	105.667
65.926	76.333
65.978	311.222
66.029	251.556
66.081	182.333
66.133	157.667
66.185	186.667
66.236	63.667
66.288	346.444
66.34	312.222
66.392	139
66.443	275.889
66.495	155.556
66.547	336.889
66.599	158.444
66.65	220.333
66.702	103.778
66.754	195.222
66.806	302.222
66.857	192.556
66.909	99.222
66.961	279
67.013	138.111
67.064	93.222
67.116	60.667
67.168	266.667
67.22	232.222
67.271	176.222
67.323	169.556
67.375	352.778
67.427	261
67.478	114.111
67.53	97.778
67.582	133.556
67.634	216.222
67.685	288.889
67.737	128.889
67.789	152.222
67.84	266.111
67.892	361.111
67.944	70
67.996	235.778
68.047	477.111
68.099	202.222
68.151	133.111
68.203	190.556
68.254	329.444
68.306	155
68.358	267.667
68.41	284.111
68.461	147.889
68.513	118.889
68.565	141.111
68.617	182.222
68.668	234.667
68.72	101.222
68.772	106.556
68.824	286
68.875	86.444
68.927	282.778
68.979	85
69.031	139.778
69.082	200.889
69.134	242.444
69.186	299
69.238	197.333
69.289	329.556
69.341	291.333
69.393	277.111
69.445	293.778
69.496	163.444
69.548	186
69.6	196.444
69.652	98.889
69.703	183
69.755	286.556
69.807	102.778
69.859	209.222
69.91	259.222
69.962	55.111
70.014	232.667
70.066	217.222
70.117	318.667
70.169	279
70.221	318.667
70.273	184.333
70.324	213
70.376	155.111
70.428	383.444
70.48	150
70.531	356.889
70.583	159.778
70.635	102.667
70.687	214.778
70.738	371.667
70.79	111.889
70.842	177.444
70.894	139.667
70.945	212.556
70.997	283.778
71.049	389.889
71.101	301.333
71.152	211.667
71.204	323.111
71.256	78
71.308	110.111
71.359	276.556
71.411	97.667
71.463	146.444
71.515	101.667
71.566	86.444
71.618	184
71.67	140.222
71.722	265.333
71.773	145
71.825	184.333
71.877	189.778
71.929	324.889
71.98	194.222
72.032	183
72.084	149.889
72.136	69.111
72.187	234.778
72.239	211.778
72.291	247.889
72.342	156.333
72.394	207.333
72.446	229
72.498	210.222
72.549	154.111
72.601	180
72.653	150.778
72.705	218.222
72.756	122.778
72.808	187.111
72.86	178.889
72.912	248.889
72.963	104.889
73.015	225
73.067	361.667
73.119	184.333
73.17	206.778
73.222	306.556
73.274	310.778
73.326	294.889
73.377	158.667
73.429	219.889
73.481	266.333
73.533	209.444
73.584	189.222
73.636	107
73.688	112.444
73.74	207.111
73.791	216.889
73.843	119.556
73.895	150.556
73.947	168.667
73.998	95
74.05	229
74.102	254.111
74.154	209.444
74.205	149.333
74.257	212.778
74.309	220.111
74.361	160.667
74.412	24.889
74.464	268.778
74.516	48.889
74.568	188.111
74.619	256.222
74.671	61.889
74.723	128
74.775	172.111
74.826	148.556
74.878	149.222
74.93	331.556
74.982	261.333
75.033	92
75.085	352.889
75.137	199
75.189	110.556
75.24	144.556
75.292	65.556
75.344	154.556
75.396	96.556
75.447	125.667
75.499	365.444
75.551	389.778
75.603	110.889
75.654	412.444
75.706	192.222
75.758	216.556
75.81	158.333
75.861	143.556
75.913	186.778
75.965	152.444
76.017	200.444
76.068	140.333
76.12	150.444
76.172	309.444
76.224	181.111
76.275	73.667
76.327	198.333
76.379	262.778
76.431	185.111
76.482	297.444
76.534	164.556
76.586	173.556
76.638	183.333
76.689	76
76.741	132.667
76.793	322.778
76.845	119
76.896	126.222
76.948	316.444
77	274.222
77.051	247.667
77.103	154.444
77.155	280.111
77.207	266
77.258	77
77.31	375
77.362	176.556
77.414	154
77.465	220.667
77.517	274.444
77.569	175
77.621	338.111
77.672	267.556
77.724	133.889
77.776	336.333
77.828	227.778
77.879	149.111
77.931	137.778
77.983	164
78.035	213.222
78.086	219.889
78.138	297.556
78.19	161.889
78.242	258.778
78.293	177.556
78.345	391.333
78.397	280.556
78.449	213.333
78.5	145.333
78.552	77.111
78.604	99.556
78.656	195.667
78.707	107.222
78.759	296.889
78.811	88.778
78.863	110.111
78.914	233.778
78.966	217.556
79.018	178
79.07	244.889
79.121	143
79.173	171
79.225	270
79.277	187.333
79.328	185.667
79.38	120.111
79.432	280.667
79.484	199.333
79.535	151.222
79.587	88.222
79.639	179.111
79.691	106.889
79.742	150
79.794	115.333
79.846	213.556
79.898	118.778
79.949	11.333
80.001	70.111
80.053	309.889
80.105	133
80.156	287.556
80.208	276.889
80.26	292.889
80.312	234.111
80.363	220
80.415	400.333
80.467	216.444
80.519	81.444
80.57	103.889
80.622	242.333
80.674	87.667
80.726	264.778
80.777	81.778
80.829	253.222
80.881	144.889
80.933	201.667
80.984	421.556
81.036	344.667
81.088	272.889
81.14	304.222
81.191	159
81.243	223
81.295	75.889
81.347	274.667
81.398	149.778
81.45	132.889
81.502	98
81.553	125.222
81.605	365.667
81.657	204.333
81.709	110.556
81.76	293.667
81.812	163.778
81.864	318.333
81.916	206.111
81.967	130.333
82.019	146.667
82.071	135.222
82.123	155.889
82.174	285.222
82.226	84.667
82.278	141.778
82.33	291.778
82.381	143.333
82.433	242.667
82.485	214.222
82.537	199.111
82.588	219.333
82.64	220.111
82.692	267.556
82.744	192.667
82.795	145.444
82.847	104.444
82.899	202.556
82.951	73.556
83.002	180.111
83.054	136.444
83.106	194.556
83.158	195.222
83.209	272.222
83.261	272.556
83.313	243.111
83.365	138.778
83.416	112.222
83.468	191.222
83.52	230.333
83.572	235.222
83.623	109.889
83.675	144.778
83.727	163.778
83.779	109.222
83.83	348
83.882	111.222
83.934	265.667
83.986	283.778
84.037	263
84.089	158
84.141	172.222
84.193	125.333
84.244	234.333
84.296	187.444
84.348	253.111
84.4	261
84.451	220.556
84.503	173.444
84.555	167
84.607	203.444
84.658	63.889
84.71	68.333
84.762	173
84.814	250.889
84.865	220.333
84.917	284.778
84.969	62.222
85.021	197.889
85.072	213.889
85.124	271
85.176	219.778
85.228	327
85.279	221.333
85.331	122.889
85.383	295
85.435	333.778
85.486	90
85.538	96.889
85.59	159.333
85.642	239.556
85.693	261.444
85.745	97.222
85.797	256.444
85.849	294.778
85.9	232.222
85.952	123.667
86.004	79.333
86.055	187.444
86.107	74.889
86.159	194.889
86.211	276.444
86.262	177.222
86.314	150.889
86.366	84.222
86.418	159.222
86.469	81.333
86.521	144
86.573	188.889
86.625	124.444
86.676	132
86.728	133.111
86.78	110.333
86.832	391.444
86.883	178.778
86.935	347.889
86.987	314.667
87.039	176.556
87.09	174.667
87.142	355
87.194	94.333
87.246	147.889
87.297	229.556
87.349	262.778
87.401	296.667
87.453	61.333
87.504	272.889
87.556	206.889
87.608	163.222
87.66	250.778
87.711	110
87.763	131.444
87.815	170.111
87.867	138.889
87.918	163.889
87.97	185.333
88.022	204.889
88.074	318.444
88.125	185
88.177	209.111
88.229	147
88.281	111.556
88.332	119.333
88.384	140.556
88.436	225.778
88.488	112.222
88.539	338.333
88.591	172.444
88.643	162.222
88.695	222.889
88.746	159.778
88.798	197.333
88.85	322
88.902	236.111
88.953	204.333
89.005	305
89.057	433.778
89.109	162
89.16	169.889
89.212	293.667
89.264	184
89.316	215.444
89.367	134.556
89.419	163.667
89.471	207
89.523	239.778
89.574	245.333
89.626	133.444
89.678	441
89.73	111.889
89.781	275.556
89.833	169.111
89.885	172.333
89.937	279.222
89.988	341.333
90.04	243.222
90.092	484.111
90.144	177.111
90.195	291.556
90.247	232.111
90.299	97.333
90.351	351.778
90.402	260.444
90.454	161.333
90.506	169.222
90.557	175.778
90.609	157.222
90.661	312.333
90.713	255.222
90.764	150.889
90.816	138.778
90.868	386.778
90.92	208.222
90.971	345.889
91.023	292.222
91.075	232
91.127	271.667
91.178	429.444
91.23	108.889
91.282	270.778
91.334	98.333
91.385	165.111
91.437	181.889
91.489	123.444
91.541	94.222
91.592	86
91.644	263.556
91.696	114.667
91.748	376.889
91.799	223.667
91.851	241.778
91.903	216.889
91.955	196.778
92.006	143.333
92.058	42
92.11	127
92.162	136.111
92.213	254.222
92.265	280.556
92.317	313.889
92.369	203.667
92.42	103.778
92.472	106.333
92.524	145.778
92.576	60.889
92.627	128
92.679	237.444
92.731	132.778
92.783	258.333
92.834	172.444
92.886	245
92.938	153.889
92.99	183.333
93.041	119.778
93.093	165.778
93.145	196.222
93.197	214.222
93.248	198.444
93.3	215.667
93.352	209.111
93.404	224.778
93.455	234.444
93.507	203.556
93.559	269.556
93.611	218.889
93.662	202.889
93.714	117.333
93.766	120.111
93.818	155.333
93.869	271.333
93.921	191.556
93.973	232.667
94.025	202.111
94.076	299.667
94.128	320.333
94.18	180.333
94.232	194.889
94.283	238.889
94.335	155.222
94.387	175.778
94.439	231.444
94.49	98.444
94.542	271.778
94.594	380.778
94.646	104.444
94.697	127.444
94.749	247.111
94.801	176.444
94.853	149.111
94.904	180.222
94.956	210.778
95.008	135.111
95.059	340.333
95.111	289.333
95.163	208.667
95.215	365
95.266	221.333
95.318	207.889
95.37	231.778
95.422	88.333
95.473	500.444
95.525	256.667
95.577	342.111
95.629	156.444
95.68	360.667
95.732	235.333
95.784	86.111
95.836	225
95.887	103.667
95.939	162.111
95.991	374.778
96.043	239.333
96.094	358.889
96.146	292.667
96.198	145.333
96.25	136.222
96.301	159.111
96.353	410
96.405	185.444
96.457	130
96.508	103.111
96.56	364.889
96.612	128.889
96.664	174.889
96.715	138.667
96.767	82.333
96.819	229.444
96.871	277.222
96.922	160.333
96.974	243.444
97.026	304.556
97.078	179.667
97.129	231.667
97.181	243.556
97.233	155
97.285	213.556
97.336	172.667
97.388	238
97.44	103.444
97.492	257.333
97.543	90.333
97.595	160.222
97.647	212.556
97.699	175.111
97.75	384.333
97.802	289.778
97.854	262.444
97.906	184.667
97.957	224.778
98.009	231.667
98.061	154.778
98.113	187.889
98.164	297.778
98.216	191.333
98.268	100
98.32	82.667
98.371	180.444
98.423	173.889
98.475	123.667
98.527	228.333
98.578	103.444
98.63	312.556
98.682	231.222
98.734	121.889
98.785	208.444
98.837	351.778
98.889	217.222
98.941	137.889
98.992	118.111
99.044	111.889
99.096	207.778
99.148	72.111
99.199	264.444
99.251	323.667
99.303	142.556
99.355	276.778
99.406	242.889
99.458	108
99.51	125.333
99.561	107.444
99.613	212.444
99.665	85.778
99.717	172.333
99.768	73
99.82	197.333
99.872	250.333
99.924	214.444
99.975	188.667
100.027	317.222
100.079	184
100.131	188
100.182	123.778
100.234	118.222
100.286	140.222
100.338	158.222
100.389	210
100.441	337.667
100.493	424.667
100.545	132.889
100.596	46.889
100.648	121.556
100.7	249.778
100.752	219.556
100.803	295.222
100.855	227.778
100.907	201.778
100.959	174.333
101.01	157.778
101.062	175.333
101.114	148.889
101.166	122.556
101.217	181.889
101.269	169.667
101.321	218.667
101.373	135.444
101.424	83.778
101.476	260.667
101.528	211.556
101.58	260
101.631	161.111
101.683	198.889
101.735	112
101.787	143.111
101.838	81.111
101.89	98
101.942	168.444
101.994	332.333
102.045	48.222
102.097	103.444
102.149	144.111
102.201	105.889
102.252	167.778
102.304	128.889
102.356	302.222
102.408	179.111
102.459	120.111
102.511	239.444
102.563	199.333
102.615	146.222
102.666	98.111
102.718	194.222
102.77	164.111
102.822	242.222
102.873	266.889
102.925	221.333
102.977	182.667
103.029	143
103.08	208
103.132	169.333
103.184	158
103.236	132.222
103.287	135.556
103.339	156.889
103.391	274.444
[truncated: 15,394 more rows]

## Sheet: Fig. 6c ii
Time (s)	HMM basal ATPase at 40 µM AmBleb
0	0
0.052	9.333
0.103	7.222
0.155	2.333
0.207	11
0.259	7
0.31	12
0.362	4
0.414	6.556
0.466	10.667
0.517	5.889
0.569	9.889
0.621	7.111
0.673	5.778
0.724	5.778
0.776	3.444
0.828	8.222
0.88	12.111
0.931	5.889
0.983	6.111
1.035	10.111
1.087	5.667
1.138	5.333
1.19	11.111
1.242	4
1.294	6
1.345	7.222
1.397	11.333
1.449	6.667
1.501	5
1.552	6.222
1.604	7.889
1.656	9.667
1.708	9
1.759	8.667
1.811	3.556
1.863	7
1.915	8.444
1.966	4.889
2.018	10.889
2.07	12.889
2.122	8.889
2.173	9.444
2.225	11.222
2.277	13.667
2.329	8.556
2.38	8.556
2.432	12.222
2.484	12.667
2.536	4.667
2.587	11.667
2.639	11
2.691	5.889
2.743	7.778
2.794	8.667
2.846	7.444
2.898	9.333
2.95	10.889
3.001	7.667
3.053	8.556
3.105	5.333
3.157	6.667
3.208	3.778
3.26	14
3.312	4
3.364	3.667
3.415	6.111
3.467	6.889
3.519	3.889
3.571	7.778
3.622	6.778
3.674	8.889
3.726	4.556
3.778	8.778
3.829	8.111
3.881	8.667
3.933	7.556
3.985	4.556
4.036	9.111
4.088	10.667
4.14	11.556
4.192	6.778
4.243	9.889
4.295	6.333
4.347	11.444
4.399	2.111
4.45	9.333
4.502	8.333
4.554	4.444
4.605	8
4.657	6.222
4.709	7.778
4.761	9.222
4.812	3
4.864	9.222
4.916	7.667
4.968	7.778
5.019	9.222
5.071	6.778
5.123	3.333
5.175	8.222
5.226	8.667
5.278	10.778
5.33	8.111
5.382	15
5.433	10
5.485	9
5.537	2.333
5.589	11.222
5.64	6.222
5.692	4.444
5.744	6.444
5.796	6.111
5.847	12.222
5.899	5.222
5.951	5.444
6.003	5.889
6.054	4.556
6.106	10.667
6.158	5.667
6.21	6.444
6.261	6
6.313	8.111
6.365	4.111
6.417	6.556
6.468	7.444
6.52	9.667
6.572	7
6.624	1.667
6.675	9.333
6.727	6
6.779	9.111
6.831	10.889
6.882	7.778
6.934	5.333
6.986	11.778
7.038	7
7.089	8.111
7.141	9.667
7.193	4.333
7.245	5.667
7.296	2.111
7.348	7.889
7.4	10
7.452	7.111
7.503	4.556
7.555	7
7.607	6.556
7.659	3.333
7.71	7.778
7.762	9.889
7.814	5.333
7.866	6
7.917	10
7.969	4.556
8.021	10.667
8.073	6.444
8.124	6.111
8.176	4.333
8.228	8
8.28	10.111
8.331	10.667
8.383	5
8.435	9.111
8.487	5
8.538	13.444
8.59	7.222
8.642	10
8.694	9.778
8.745	7
8.797	8
8.849	1.444
8.901	9.889
8.952	15
9.004	8.889
9.056	8.444
9.107	8.778
9.159	6.556
9.211	5.889
9.263	9.667
9.314	8.889
9.366	4.556
9.418	4.111
9.47	7.889
9.521	3.778
9.573	9.667
9.625	7.111
9.677	5
9.728	4.889
9.78	10
9.832	8
9.884	9.889
9.935	4.111
9.987	8.444
10.039	9.556
10.091	8.556
10.142	16.778
10.194	2.444
10.246	8.333
10.298	7.778
10.349	9.333
10.401	3.444
10.453	3.778
10.505	4.333
10.556	6.111
10.608	4.778
10.66	3.222
10.712	8.222
10.763	7
10.815	3.667
10.867	9.889
10.919	10.444
10.97	5
11.022	9.111
11.074	7.667
11.126	7
11.177	4.778
11.229	7.111
11.281	7.333
11.333	4.222
11.384	7.111
11.436	5.667
11.488	6.667
11.54	8.222
11.591	7.111
11.643	13.444
11.695	10.667
11.747	5.333
11.798	10.222
11.85	12.222
11.902	6
11.954	5.333
12.005	14.444
12.057	6.889
12.109	6.222
12.161	4.333
12.212	11.222
12.264	5.333
12.316	10.222
12.368	11.556
12.419	6.778
12.471	8.556
12.523	30.778
12.575	16.222
12.626	5.556
12.678	7.333
12.73	4.556
12.782	6.778
12.833	5.556
12.885	5.667
12.937	6.667
12.989	6.889
13.04	12.778
13.092	7.667
13.144	8.444
13.196	3.667
13.247	2
13.299	7.556
13.351	9.889
13.403	7.111
13.454	12.111
13.506	6.111
13.558	4.444
13.609	5.444
13.661	10.444
13.713	5.556
13.765	4
13.816	8.889
13.868	6.333
13.92	5.444
13.972	7.222
14.023	5.111
14.075	4.667
14.127	7.556
14.179	6.222
14.23	18.222
14.282	6.889
14.334	4.444
14.386	11.111
14.437	7.111
14.489	5.333
14.541	10.778
14.593	5.889
14.644	2.778
14.696	9.111
14.748	5.667
14.8	8.778
14.851	14.778
14.903	3.667
14.955	7.556
15.007	9.333
15.058	13.556
15.11	5.889
15.162	6.667
15.214	4.444
15.265	8.889
15.317	11.444
15.369	3.111
15.421	3.889
15.472	7.778
15.524	8.889
15.576	9
15.628	3.222
15.679	5.667
15.731	4.889
15.783	5.889
15.835	8.222
15.886	7.333
15.938	7.778
15.99	9.556
16.042	5.111
16.093	10.778
16.145	6.556
16.197	9.889
16.249	2
16.3	0.889
16.352	8.444
16.404	8.444
16.456	7.333
16.507	8.444
16.559	7.333
16.611	12.556
16.663	13
16.714	10.333
16.766	6.333
16.818	3.667
16.87	13.111
16.921	11.444
16.973	15.222
17.025	11
17.077	6.444
17.128	13.333
17.18	16.222
17.232	5.111
17.284	12.556
17.335	3.778
17.387	9.889
17.439	8.111
17.491	10.222
17.542	8.222
17.594	11.222
17.646	12.333
17.698	11.889
17.749	7.889
17.801	8
17.853	5.556
17.905	2.222
17.956	3.111
18.008	8.556
18.06	8.111
18.111	3.667
18.163	4.333
18.215	11.667
18.267	3.778
18.318	5.333
18.37	6.778
18.422	6
18.474	4.556
18.525	1.556
18.577	6.556
18.629	9.222
18.681	8.444
18.732	10
18.784	5.556
18.836	8.778
18.888	10.222
18.939	7.333
18.991	6.111
19.043	6.444
19.095	5.556
19.146	5.778
19.198	13.667
19.25	5.667
19.302	10.778
19.353	8.556
19.405	4.444
19.457	8.222
19.509	7.333
19.56	12
19.612	9
19.664	13.111
19.716	5.444
19.767	7.222
19.819	11.667
19.871	11.111
19.923	5.889
19.974	8.556
20.026	6.333
20.078	12.444
20.13	8.778
20.181	5.111
20.233	9.444
20.285	8.333
20.337	6.889
20.388	4.889
20.44	4.444
20.492	7.111
20.544	3.556
20.595	9.778
20.647	9.667
20.699	12.889
20.751	4.111
20.802	4.667
20.854	8.444
20.906	3.778
20.958	7.333
21.009	5.778
21.061	3.667
21.113	9.778
21.165	3.556
21.216	7.444
21.268	13.111
21.32	5.333
21.372	7.667
21.423	6.667
21.475	5.889
21.527	5.333
21.579	7.778
21.63	5.778
21.682	9.556
21.734	5.111
21.786	4.778
21.837	5.333
21.889	2.889
21.941	9.111
21.993	3.778
22.044	5.444
22.096	7.111
22.148	4.889
22.2	7.222
22.251	6.111
22.303	14.889
22.355	5.556
22.407	9.111
22.458	5.444
22.51	11.667
22.562	10.111
22.614	8.556
22.665	19.889
22.717	13.778
22.769	8.889
22.82	9.667
22.872	2.778
22.924	7.667
22.976	9.444
23.027	6.111
23.079	7
23.131	6
23.183	8.889
23.234	13.889
23.286	6.222
23.338	10.667
23.39	8.333
23.441	9.333
23.493	10
23.545	6.444
23.597	16
23.648	2.778
23.7	6.333
23.752	10.556
23.804	10.778
23.855	7.778
23.907	5.222
23.959	5.778
24.011	11.111
24.062	7.556
24.114	3.333
24.166	4.111
24.218	13.444
24.269	4.111
24.321	3
24.373	11.222
24.425	7.222
24.476	5.111
24.528	6.667
24.58	8.889
24.632	5.111
24.683	5.889
24.735	8.889
24.787	3.333
24.839	3.556
24.89	4.778
24.942	9.222
24.994	7
25.046	8
25.097	4
25.149	10.667
25.201	14.667
25.253	6.556
25.304	10.444
25.356	3.889
25.408	8.889
25.46	5.667
25.511	12.222
25.563	7.333
25.615	5.333
25.667	10.444
25.718	6.222
25.77	5.222
25.822	5.778
25.874	2.667
25.925	18.444
25.977	2.778
26.029	5.556
26.081	6.333
26.132	6.222
26.184	9.778
26.236	9.222
26.288	9.111
26.339	5.111
26.391	3
26.443	9.444
26.495	7.556
26.546	3.444
26.598	13.222
26.65	6.222
26.702	8.556
26.753	4.556
26.805	6.222
26.857	7.889
26.909	5.444
26.96	9.444
27.012	4.222
27.064	2.222
27.116	2.667
27.167	8.556
27.219	12.667
27.271	2.667
27.322	13.556
27.374	7
27.426	9.222
27.478	7.444
27.529	10.667
27.581	4.556
27.633	7.556
27.685	10.444
27.736	4.333
27.788	11.889
27.84	6.333
27.892	9.889
27.943	7.778
27.995	5.556
28.047	3.778
28.099	7.111
28.15	12
28.202	4.222
28.254	7.222
28.306	5.889
28.357	12.111
28.409	13.889
28.461	4.333
28.513	7.889
28.564	3.111
28.616	3.444
28.668	8
28.72	6.111
28.771	4.222
28.823	6.444
28.875	16.111
28.927	3.333
28.978	2.222
29.03	7.333
29.082	10.667
29.134	5.889
29.185	6.778
29.237	4.333
29.289	11.333
29.341	7
29.392	3.111
29.444	5.889
29.496	7.667
29.548	13.556
29.599	1.889
29.651	4.667
29.703	3.111
29.755	5.778
29.806	5.444
29.858	9.222
29.91	10.778
29.962	7.222
30.013	7.444
30.065	8.778
30.117	6.778
30.169	9.333
30.22	10.889
30.272	5.111
30.324	9.667
30.376	12.667
30.427	4.111
30.479	3.333
30.531	5.667
30.583	9.444
30.634	5.667
30.686	12.111
30.738	9.444
30.79	3.333
30.841	4.778
30.893	9
30.945	7.444
30.997	8.889
31.048	7.667
31.1	9
31.152	10.333
31.204	6.111
31.255	5.333
31.307	10.444
31.359	9.667
31.411	5.111
31.462	11.111
31.514	12.333
31.566	8.778
31.618	7.778
31.669	5.889
31.721	14.333
31.773	6.111
31.824	5
31.876	6.889
31.928	10.222
31.98	6.778
32.031	10.333
32.083	8.444
32.135	7.444
32.187	4.111
32.238	7.667
32.29	10.889
32.342	10.222
32.394	9
32.445	11.111
32.497	8.667
32.549	5.667
32.601	10.111
32.652	4.889
32.704	9
32.756	6.556
32.808	8.556
32.859	6.111
32.911	2.444
32.963	7.444
33.015	4.778
33.066	12
33.118	4.889
33.17	10
33.222	6
33.273	7.333
33.325	5.556
33.377	7.556
33.429	4.111
33.48	13.333
33.532	3.889
33.584	6.667
33.636	8.778
33.687	6.889
33.739	2.667
33.791	8.444
33.843	28.667
33.894	16
33.946	20.111
33.998	18.444
34.05	19.556
34.101	19.556
34.153	21.333
34.205	23.889
34.257	28.667
34.308	21.556
34.36	34.556
34.412	19.778
34.464	28.111
34.515	26.222
34.567	28
34.619	19.333
34.671	18.667
34.722	28.778
34.774	21.667
34.826	18.667
34.878	19.556
34.929	30.333
34.981	24.222
35.033	26.222
35.085	20.222
35.136	16
35.188	25.111
35.24	23.222
35.292	21.444
35.343	21
35.395	26.556
35.447	14
35.499	16.444
35.55	16.333
35.602	20.333
35.654	18.333
35.706	17.111
35.757	23.667
35.809	16.333
35.861	22.556
35.913	22.889
35.964	13
36.016	27
36.068	18.111
36.12	26.667
36.171	17.667
36.223	20.778
36.275	20.667
36.326	22
36.378	21.556
36.43	18.778
36.482	22.111
36.533	17.111
36.585	30
36.637	23.444
36.689	19.778
36.74	22.222
36.792	17
36.844	18.444
36.896	30.889
36.947	22
36.999	24.889
37.051	24.667
37.103	27.556
37.154	28.778
37.206	18.667
37.258	21.889
37.31	23.778
37.361	19.444
37.413	17.889
37.465	17
37.517	17.667
37.568	25.222
37.62	21.556
37.672	35.222
37.724	22.111
37.775	12.667
37.827	21.444
37.879	21.889
37.931	21.444
37.982	21.667
38.034	25
38.086	19
38.138	18
38.189	22.333
38.241	22
38.293	28.556
38.345	19.556
38.396	19.333
38.448	15.111
38.5	26.889
38.552	20.556
38.603	19.556
38.655	17.444
38.707	22.889
38.759	24.667
38.81	23.778
38.862	18.556
38.914	21.333
38.966	20.556
39.017	16.556
39.069	19.444
39.121	19.667
39.173	15
39.224	23.889
39.276	21.556
39.328	25.222
39.38	22.556
39.431	18.333
39.483	20.444
39.535	27.333
39.587	24.556
39.638	18.778
39.69	23.222
39.742	21.889
39.794	26.111
39.845	30.889
39.897	23.222
39.949	28.222
40.001	20
40.052	24.778
40.104	27.444
40.156	23.667
40.208	18.333
40.259	29
40.311	24.778
40.363	7.111
40.415	23.556
40.466	27.333
40.518	14.778
40.57	23.667
40.622	23.444
40.673	15.444
40.725	27.111
40.777	14.222
40.828	23.889
40.88	19.222
40.932	20.778
40.984	25.556
41.035	21
41.087	22
41.139	24.778
41.191	26.778
41.242	24.111
41.294	20.111
41.346	22.222
41.398	19.778
41.449	20.111
41.501	19.778
41.553	20.667
41.605	24.444
41.656	16.667
41.708	19.111
41.76	22.667
41.812	28.111
41.863	22.333
41.915	24.667
41.967	13.111
42.019	15
42.07	20.222
42.122	22.667
42.174	16.778
42.226	13.111
42.277	17.889
42.329	17.556
42.381	28.667
42.433	23.444
42.484	26.667
42.536	15.222
42.588	23.778
42.64	29.778
42.691	21.444
42.743	23.556
42.795	20.778
42.847	20.667
42.898	21.444
42.95	23
43.002	14
43.054	18.889
43.105	29
43.157	21.111
43.209	20.667
43.261	17
43.312	22.556
43.364	18.222
43.416	16.778
43.468	19.778
43.519	19.778
43.571	27.444
43.623	19.667
43.675	18.333
43.726	22.889
43.778	22.667
43.83	20.222
43.882	20.778
43.933	19.667
43.985	18
44.037	10.778
44.089	19.778
44.14	24.556
44.192	20
44.244	23.444
44.296	16.444
44.347	16.778
44.399	23.333
44.451	20.556
44.503	16.667
44.554	12.778
44.606	14.667
44.658	16.889
44.71	19
44.761	14.111
44.813	22.222
44.865	19.889
44.917	7.889
44.968	22.667
45.02	18.778
45.072	26
45.124	25.111
45.175	19.333
45.227	22.111
45.279	24.222
45.33	22.667
45.382	18.889
45.434	22.111
45.486	14.333
45.537	20.667
45.589	17.111
45.641	22.889
45.693	12.111
45.744	14
45.796	25
45.848	15.222
45.9	16.333
45.951	15.889
46.003	15.667
46.055	12.556
46.107	16.222
46.158	12.556
46.21	25.111
46.262	19.444
46.314	11.889
46.365	19.556
46.417	20.556
46.469	24.556
46.521	11.444
46.572	13.222
46.624	19
46.676	24.556
46.728	17.333
46.779	22.556
46.831	20.889
46.883	22.556
46.935	21.667
46.986	14.778
47.038	22.333
47.09	14.222
47.142	11.222
47.193	16.889
47.245	21.444
47.297	17.778
47.349	19.111
47.4	18.222
47.452	14.444
47.504	19.444
47.556	21.778
47.607	25.889
47.659	22.778
47.711	17.444
47.763	17.111
47.814	21.778
47.866	24.444
47.918	9.889
47.97	15.222
48.021	16.111
48.073	19.778
48.125	16
48.177	14.222
48.228	16.333
48.28	16
48.332	22.444
48.384	9.889
48.435	12
48.487	14.667
48.539	15.111
48.591	17.444
48.642	20.556
48.694	10.444
48.746	13.444
48.798	12.333
48.849	13.333
48.901	12.111
48.953	13.111
49.005	11.778
49.056	14.778
49.108	10.333
49.16	8
49.212	8
49.263	5.222
49.315	14.556
49.367	12.222
49.419	11.333
49.47	13.556
49.522	14.667
49.574	13.778
49.626	21.111
49.677	9
49.729	7.889
49.781	17.111
49.832	16.111
49.884	22.556
49.936	26.333
49.988	25.667
50.039	20
50.091	21.889
50.143	21.778
50.195	23.556
50.246	25.778
50.298	22.222
50.35	23.778
50.402	28.111
50.453	24.778
50.505	21.889
50.557	24.778
50.609	22.111
50.66	23.778
50.712	24
50.764	29
50.816	28.889
50.867	31.333
50.919	22
50.971	26.111
51.023	32.333
51.074	32.333
51.126	32.667
51.178	27.333
51.23	30.111
51.281	29.111
51.333	24.556
51.385	24.889
51.437	25.111
51.488	36.333
51.54	40.444
51.592	30.111
51.644	38.333
51.695	31
51.747	36.444
51.799	32.444
51.851	21.111
51.902	27.222
51.954	40.222
52.006	32.778
52.058	31.889
52.109	26.333
52.161	32.556
52.213	38.889
52.265	31.111
52.316	27.333
52.368	26.444
52.42	31.222
52.472	23.889
52.523	24.778
52.575	28.556
52.627	21.333
52.679	23.333
52.73	24
52.782	22.556
52.834	18.889
52.886	26.556
52.937	30.333
52.989	21.556
53.041	28
53.093	29.111
53.144	22.667
53.196	27.444
53.248	37.333
53.3	25
53.351	30.778
53.403	29.111
53.455	16.111
53.507	24.222
53.558	31.222
53.61	24.778
53.662	24.778
53.714	26.444
53.765	19.444
53.817	35.889
53.869	28.333
53.921	27.556
53.972	18.667
54.024	27.889
54.076	23
54.128	28.333
54.179	31.778
54.231	21.556
54.283	24.667
54.334	25.889
54.386	28.667
54.438	25.111
54.49	22.444
54.541	21.333
54.593	24.444
54.645	23.667
54.697	19.444
54.748	17.667
54.8	22.444
54.852	38.333
54.904	18.444
54.955	27.778
55.007	26.222
55.059	20.444
55.111	25.222
55.162	22.333
55.214	23.778
55.266	22.444
55.318	28.444
55.369	23.778
55.421	24.889
55.473	24.333
55.525	22.889
55.576	27.222
55.628	28.667
55.68	21
55.732	29.222
55.783	26.222
55.835	28.556
55.887	26.556
55.939	29.444
55.99	25.778
56.042	28.333
56.094	39.222
56.146	19.667
56.197	26.333
56.249	24.444
56.301	27.889
56.353	29.444
56.404	21.444
56.456	38.222
56.508	31.222
56.56	29.889
56.611	24.333
56.663	21.556
56.715	23.444
56.767	39.778
56.818	25
56.87	23.111
56.922	33.111
56.974	23.444
57.025	27.444
57.077	27.556
57.129	33.333
57.181	25.556
57.232	31.556
57.284	29.333
57.336	31.111
57.388	17.889
57.439	24.889
57.491	27.778
57.543	19.556
57.595	31
57.646	20.333
57.698	27.667
57.75	32.222
57.802	28.667
57.853	25.333
57.905	26.667
57.957	25.778
58.009	23.556
58.06	22.778
58.112	31.556
58.164	22.111
58.216	23.111
58.267	24
58.319	22.333
58.371	30.222
58.423	24.222
58.474	30.444
58.526	21.667
58.578	31.222
58.63	29.778
58.681	31
58.733	14.444
58.785	20.889
58.836	27.556
58.888	22.111
58.94	31.556
58.992	31.889
59.043	19.333
59.095	26.444
59.147	32.222
59.199	18.444
59.25	38.778
59.302	18.222
59.354	18.111
59.406	22.333
59.457	13.222
59.509	19.667
59.561	25.333
59.613	22.889
59.664	26.889
59.716	18.667
59.768	26.111
59.82	15.778
59.871	28.556
59.923	28.889
59.975	24.333
60.027	26
60.078	22
60.13	29.667
60.182	21.778
60.234	30.889
60.285	29.333
60.337	19.222
60.389	24.778
60.441	22.222
60.492	23.444
60.544	23.778
60.596	23
60.648	24.778
60.699	26.889
60.751	19.444
60.803	38.778
60.855	26.889
60.906	23.333
60.958	28.778
61.01	27.111
61.062	27.333
61.113	23.111
61.165	22.111
61.217	20.333
61.269	20.111
61.32	24.111
61.372	19.222
61.424	16.778
61.476	27.778
61.527	15.556
61.579	24.556
61.631	26.778
61.683	18
61.734	17.778
61.786	22.889
61.838	27.778
61.89	21.333
61.941	22.667
61.993	22.222
62.045	23.778
62.097	25
62.148	20.111
62.2	21.667
62.252	24.667
62.304	26.556
62.355	22.889
62.407	16.333
62.459	25.556
62.511	34.222
62.562	25.111
62.614	31.889
62.666	35.111
62.718	25.889
62.769	30
62.821	26.889
62.873	15.778
62.925	37.556
62.976	22.556
63.028	21.778
63.08	31.444
63.132	20.333
63.183	26.889
63.235	18.556
63.287	14.556
63.338	25.556
63.39	20.889
63.442	27.333
63.494	25
63.545	24.889
63.597	22.889
63.649	23.778
63.701	27.444
63.752	23
63.804	26.444
63.856	20.222
63.908	31.778
63.959	30.444
64.011	17.222
64.063	25.444
64.115	30.333
64.166	29.556
64.218	25.778
64.27	22.222
64.322	23.444
64.373	25.889
64.425	27.111
64.477	23.889
64.529	26.111
64.58	28.889
64.632	23.889
64.684	29.667
64.736	29
64.787	26.444
64.839	24.667
64.891	25.889
64.943	19.333
64.994	26
65.046	29.111
65.098	28.222
65.15	28.889
65.201	20.444
65.253	32.333
65.305	28.556
65.357	30.889
65.408	25.667
65.46	16.778
65.512	18
65.564	29
65.615	22.444
65.667	30.667
65.719	28.778
65.771	23.333
65.822	34.444
65.874	27.667
65.926	18.778
65.978	29.111
66.029	22.556
66.081	36.667
66.133	27.778
66.185	22.778
66.236	18.444
66.288	22.889
66.34	23
66.392	21.889
66.443	30.667
66.495	27.111
66.547	29.444
66.599	19.889
66.65	26.111
66.702	25
66.754	28.222
66.806	24.111
66.857	27.333
66.909	31.889
66.961	14.444
67.013	17.111
67.064	22.444
67.116	23.556
67.168	27.444
67.22	21.333
67.271	25.556
67.323	21.556
67.375	20.889
67.427	22.889
67.478	21.444
67.53	35
67.582	27.444
67.634	27
67.685	23
67.737	19.111
67.789	23.444
67.84	25.667
67.892	27.333
67.944	21.889
67.996	22.556
68.047	19.111
68.099	27.222
68.151	22.556
68.203	29.556
68.254	25.222
68.306	26.667
68.358	27
68.41	23.333
68.461	27.444
68.513	16.778
68.565	24.333
68.617	28.667
68.668	23.222
68.72	20.889
68.772	33.111
68.824	20.667
68.875	30
68.927	22.667
68.979	24.222
69.031	22.222
69.082	16.889
69.134	32.778
69.186	18.778
69.238	36
69.289	24.778
69.341	34.111
69.393	29.889
69.445	24.889
69.496	30.111
69.548	27.444
69.6	20.778
69.652	21.778
69.703	27.889
69.755	26.889
69.807	27.778
69.859	23.556
69.91	27.333
69.962	28.111
70.014	36.333
70.066	24.444
70.117	25.222
70.169	26.333
70.221	27.556
70.273	21.556
70.324	38.333
70.376	27.111
70.428	26.444
70.48	26.111
70.531	24.333
70.583	28.889
70.635	16.778
70.687	24.333
70.738	28.222
70.79	37
70.842	24.778
70.894	23.889
70.945	23.333
70.997	29.222
71.049	17.556
71.101	25.333
71.152	25.667
71.204	26.556
71.256	29.333
71.308	22.778
71.359	22.556
71.411	28.778
71.463	25.778
71.515	28.444
71.566	23.222
71.618	31.111
71.67	29
71.722	30.556
71.773	20.222
71.825	23
71.877	31.111
71.929	18.222
71.98	23.667
72.032	31.556
72.084	27.889
72.136	36.111
72.187	36.333
72.239	36.111
72.291	27.889
72.342	23.444
72.394	25.667
72.446	23.889
72.498	20.222
72.549	28.222
72.601	27.222
72.653	23.222
72.705	32.889
72.756	26.889
72.808	18.667
72.86	26.556
72.912	15.333
72.963	20
73.015	33
73.067	30.111
73.119	17.333
73.17	25.667
73.222	20.333
73.274	32.556
73.326	29.667
73.377	20.667
73.429	32.889
73.481	21.667
73.533	25.778
73.584	24.222
73.636	27.778
73.688	25
73.74	25.556
73.791	20.889
73.843	24.111
73.895	21.778
73.947	26.111
73.998	24.556
74.05	26.333
74.102	25
74.154	30.222
74.205	26.889
74.257	33.667
74.309	26.444
74.361	31.222
74.412	20.889
74.464	31
74.516	22.444
74.568	28.111
74.619	24.111
74.671	29
74.723	28.333
74.775	24.889
74.826	16.333
74.878	29.111
74.93	27.333
74.982	27
75.033	23.889
75.085	28.333
75.137	14.667
75.189	29.556
75.24	34.222
75.292	22.333
75.344	14.889
75.396	22.444
75.447	22.778
75.499	25.778
75.551	33.444
75.603	27.444
75.654	29.889
75.706	14.778
75.758	28
75.81	22
75.861	25.444
75.913	30.556
75.965	15.111
76.017	30
76.068	23.889
76.12	30.778
76.172	24.556
76.224	28.556
76.275	29.333
76.327	22.222
76.379	22.667
76.431	30.778
76.482	28.778
76.534	27.667
76.586	32.889
76.638	20
76.689	22.111
76.741	28.889
76.793	35
76.845	25.556
76.896	21.778
76.948	22.556
77	24.333
77.051	33.222
77.103	23.333
77.155	33.556
77.207	32
77.258	22.667
77.31	22.667
77.362	18.889
77.414	27.222
77.465	22.222
77.517	30.889
77.569	23.556
77.621	21.667
77.672	22.111
77.724	27
77.776	25.444
77.828	25.778
77.879	30.222
77.931	32.444
77.983	25.556
78.035	31.222
78.086	27.444
78.138	28.444
78.19	21.778
78.242	22
78.293	18.222
78.345	33.222
78.397	33.778
78.449	23.333
78.5	32
78.552	29.222
78.604	20.556
78.656	40.889
78.707	55.889
78.759	48.333
78.811	41.556
78.863	28.667
78.914	28.444
78.966	29.667
79.018	19.889
79.07	36
79.121	25.444
79.173	30.556
79.225	21.667
79.277	17.333
79.328	22.222
79.38	30.333
79.432	21.556
79.484	22.444
79.535	19.111
79.587	20.667
79.639	20.111
79.691	30.333
79.742	25.333
79.794	25.667
79.846	27.333
79.898	33.778
79.949	25
80.001	33.111
80.053	29.778
80.105	28.667
80.156	34.889
80.208	26.778
80.26	28.333
80.312	22.333
80.363	34.556
80.415	36.778
80.467	30.778
80.519	27.889
80.57	30.111
80.622	25.222
80.674	32.889
80.726	31.778
80.777	16.222
80.829	35.889
80.881	23.333
80.933	28.778
80.984	27.556
81.036	22.556
81.088	27.889
81.14	19
81.191	33.556
81.243	31.889
81.295	34
81.347	22.111
81.398	25.222
81.45	24.333
81.502	32.111
81.553	24.444
81.605	30.667
81.657	21.222
81.709	21.222
81.76	21.667
81.812	18.778
81.864	28.556
81.916	27.889
81.967	28.556
82.019	30.778
82.071	29.667
82.123	34.778
82.174	28.444
82.226	22.667
82.278	33.556
82.33	22.444
82.381	27
82.433	26.667
82.485	25.556
82.537	33.222
82.588	20.556
82.64	32.556
82.692	24
82.744	15.556
82.795	33
82.847	30.222
82.899	32.556
82.951	23.111
83.002	19.889
83.054	27.556
83.106	25.889
83.158	27.778
83.209	26.222
83.261	23.889
83.313	28.889
83.365	29.444
83.416	30.556
83.468	32.667
83.52	24
83.572	31.667
83.623	23.667
83.675	28.111
83.727	27.556
83.779	36.778
83.83	26.889
83.882	15.778
83.934	29.333
83.986	45.667
84.037	28.222
84.089	27.222
84.141	33.556
84.193	35.222
84.244	22.222
84.296	24.556
84.348	34.889
84.4	31.111
84.451	41.889
84.503	42.778
84.555	38.667
84.607	31.222
84.658	37.889
84.71	27.222
84.762	27.778
84.814	28
84.865	35
84.917	36.889
84.969	41.444
85.021	28.778
85.072	37.667
85.124	29.556
85.176	28.444
85.228	29.778
85.279	27.444
85.331	30.778
85.383	34.333
85.435	31.778
85.486	34.222
85.538	23.444
85.59	15.778
85.642	27.889
85.693	30.111
85.745	32.778
85.797	26.333
85.849	20
85.9	20
85.952	38.222
86.004	28.778
86.055	31.889
86.107	27.778
86.159	23.333
86.211	27.222
86.262	29
86.314	23
86.366	36.556
86.418	31.556
86.469	22.222
86.521	32.333
86.573	29.889
86.625	20.333
86.676	17.667
86.728	25.889
86.78	20.778
86.832	21.778
86.883	27.333
86.935	20.333
86.987	22.444
87.039	25.111
87.09	29.889
87.142	46.222
87.194	29.667
87.246	37.444
87.297	24
87.349	30.111
87.401	26.333
87.453	25.667
87.504	25.556
87.556	25.667
87.608	35.111
87.66	27.333
87.711	29.333
87.763	28.222
87.815	29.778
87.867	29.556
87.918	24.111
87.97	25.889
88.022	30.222
88.074	27.889
88.125	25.222
88.177	25.889
88.229	19.667
88.281	37
88.332	35.222
88.384	27.333
88.436	25.444
88.488	22.333
88.539	33.667
88.591	25.333
88.643	24.444
88.695	30.222
88.746	29.889
88.798	27.556
88.85	17.556
88.902	24.111
88.953	33
89.005	29.111
89.057	21.778
89.109	27.111
89.16	31.444
89.212	22.222
89.264	29.556
89.316	26
89.367	27.556
89.419	22.667
89.471	26.222
89.523	28.778
89.574	22.556
89.626	25.333
89.678	33.111
89.73	25.111
89.781	21.778
89.833	22.444
89.885	21.222
89.937	25.111
89.988	23.889
90.04	22
90.092	26.444
90.144	17.667
90.195	25.222
90.247	23.889
90.299	29.222
90.351	24.444
90.402	27
90.454	28.222
90.506	34.889
90.557	27
90.609	21.111
90.661	27.667
90.713	30.333
90.764	35.444
90.816	26.667
90.868	25.889
90.92	17
90.971	28.556
91.023	27.333
91.075	24.333
91.127	31.222
91.178	23.556
91.23	28.667
91.282	27.222
91.334	29.444
91.385	20
91.437	28.222
91.489	26.444
91.541	26.333
91.592	30.111
91.644	36.667
91.696	26.556
91.748	28.111
91.799	32.333
91.851	26
91.903	31.556
91.955	21
92.006	38.111
92.058	24.556
92.11	30.556
92.162	22.778
92.213	31.556
92.265	23
92.317	22.444
92.369	28.778
92.42	36.111
92.472	20.778
92.524	23.222
92.576	20.556
92.627	24.111
92.679	33.222
92.731	25.889
92.783	33.111
92.834	28.667
92.886	34.333
92.938	32.667
92.99	22.444
93.041	21.667
93.093	30.222
93.145	21.444
93.197	27.111
93.248	33.556
93.3	29.222
93.352	30.111
93.404	16.556
93.455	31.778
93.507	33.222
93.559	19.333
93.611	33.444
93.662	17.778
93.714	26.667
93.766	39.111
93.818	24.222
93.869	23.444
93.921	27.333
93.973	23.889
94.025	34.667
94.076	25.889
94.128	30.556
94.18	27.333
94.232	21
94.283	19.444
94.335	26.222
94.387	29
94.439	31.778
94.49	24.111
94.542	26
94.594	20
94.646	24.889
94.697	26.556
94.749	33.667
94.801	22.889
94.853	26.667
94.904	23.556
94.956	20.444
95.008	32.889
95.059	17.778
95.111	23.556
95.163	22.556
95.215	23.444
95.266	28.556
95.318	17.556
95.37	25.667
95.422	26.111
95.473	24.444
95.525	25.667
95.577	17.778
95.629	20.667
95.68	19.778
95.732	26.778
95.784	30.444
95.836	23.778
95.887	35.556
95.939	21
95.991	23.444
96.043	25.333
96.094	21.556
96.146	27.778
96.198	28.444
96.25	24.444
96.301	23.778
96.353	26.778
96.405	21.889
96.457	24.778
96.508	29.333
96.56	25.667
96.612	22
96.664	23.556
96.715	22.667
96.767	23.556
96.819	27.222
96.871	26.667
96.922	34.222
96.974	17.778
97.026	21
97.078	30.444
97.129	20.444
97.181	19.556
97.233	19.222
97.285	23.556
97.336	21
97.388	22.222
97.44	21.111
97.492	21.333
97.543	22
97.595	27.889
97.647	28.556
97.699	17.778
97.75	27.556
97.802	24.667
97.854	24
97.906	29.222
97.957	29.889
98.009	20.556
98.061	24.667
98.113	31.667
98.164	24.556
98.216	26
98.268	22.222
98.32	23.889
98.371	21.444
98.423	30.778
98.475	27.889
98.527	24.222
98.578	27.889
98.63	28.556
98.682	23.111
98.734	20.778
98.785	22.889
98.837	27.556
98.889	20.222
98.941	19.889
98.992	24.111
99.044	34.667
99.096	30.556
99.148	13.889
99.199	20.556
99.251	25.889
99.303	23.556
99.355	19.889
99.406	21.556
99.458	27.889
99.51	23.222
99.561	20.889
99.613	29.889
99.665	15
99.717	20.556
99.768	29.111
99.82	27.222
99.872	30.889
99.924	35
99.975	18.111
100.027	34.778
100.079	31.778
100.131	30
100.182	35.111
100.234	30.556
100.286	23.111
100.338	22.778
100.389	28.444
100.441	33.111
100.493	27.667
100.545	21.667
100.596	26.111
100.648	24.444
100.7	21.778
100.752	23.778
100.803	18.556
100.855	31.222
100.907	27.222
100.959	33.222
101.01	27.444
101.062	26.667
101.114	26.556
101.166	25.111
101.217	21.222
101.269	24.667
101.321	30
101.373	25
101.424	22.556
101.476	29.222
101.528	23.778
101.58	22.667
101.631	28.222
101.683	21.333
101.735	24.556
101.787	23.778
101.838	21.667
101.89	23.222
101.942	18.556
101.994	22.222
102.045	23
102.097	27.667
102.149	19.889
102.201	22.889
102.252	21.556
102.304	27.889
102.356	26.667
102.408	22.889
102.459	32.222
102.511	29.889
102.563	29.333
102.615	26.111
102.666	23.556
102.718	20.889
102.77	31.667
102.822	19.556
102.873	26.778
102.925	19.111
102.977	21.333
103.029	22
103.08	22.222
103.132	26.222
103.184	30.556
103.236	31.222
103.287	26.889
103.339	29.889
103.391	29.444
[truncated: 15,394 more rows]

## Sheet: Fig. 6d i
Time(s)	HMM ATPase	HMM ATPase AmBleb+
0	318	280
0.052	318	280
0.104	312	270
0.156	310	268
0.208	310	260
0.26	304	255
0.312	298	249
0.364	294	245
0.416	291	237
0.468	289	232
0.52	285	228
0.572	279	227
0.624	273	223
0.676	273	221
0.728	269	221
0.78	268	219
0.832	265	217
0.884	264	215
0.936	260	210
0.988	252	207
1.04	252	206
1.092	247	204
1.144	245	198
1.196	243	194
1.248	239	192
1.3	232	192
1.352	230	191
1.404	228	187
1.456	226	186
1.508	221	185
1.56	217	182
1.612	215	181
1.664	212	180
1.716	211	179
1.768	209	175
1.82	207	172
1.872	205	171
1.924	204	169
1.976	202	168
2.028	202	168
2.08	199	168
2.132	197	168
2.184	196	166
2.236	195	161
2.288	195	161
2.34	192	161
2.392	192	159
2.444	191	158
2.496	189	156
2.548	188	156
2.6	186	154
2.652	185	150
2.704	184	148
2.756	182	147
2.808	181	147
2.86	180	147
2.912	180	147
2.964	177	146
3.016	176	145
3.068	175	145
3.12	173	145
3.172	170	144
3.224	169	143
3.276	168	143
3.328	168	141
3.38	166	141
3.432	166	139
3.484	166	138
3.536	164	138
3.588	164	137
3.64	164	136
3.692	161	136
3.744	160	132
3.796	160	132
3.848	159	132
3.9	158	131
3.952	156	130
4.004	156	128
4.056	152	127
4.108	151	126
4.16	150	126
4.212	149	124
4.264	147	123
4.316	146	123
4.368	142	121
4.42	140	119
4.472	139	118
4.524	138	116
4.576	138	115
4.628	138	115
4.68	137	115
4.732	135	115
4.784	134	115
4.836	132	115
4.888	132	114
4.94	130	113
4.992	130	113
5.044	129	112
5.096	129	112
5.148	128	111
5.2	126	111
5.252	126	109
5.304	124	108
5.356	122	106
5.408	121	106
5.46	120	106
5.512	120	106
5.564	120	106
5.616	119	106
5.668	119	106
5.72	119	106
5.772	119	104
5.824	118	104
5.876	118	104
5.928	117	104
5.98	117	104
6.032	117	103
6.084	115	103
6.136	114	102
6.188	113	101
6.24	112	100
6.292	112	99
6.344	111	99
6.396	110	99
6.448	110	97
6.5	110	97
6.552	108	97
6.604	108	96
6.656	108	95
6.708	108	94
6.76	108	93
6.812	108	92
6.864	107	92
6.916	107	92
6.968	106	91
7.02	106	90
7.072	106	90
7.124	106	90
7.176	105	90
7.228	105	90
7.28	104	89
7.332	104	89
7.384	104	89
7.436	104	89
7.488	103	87
7.54	103	87
7.592	102	87
7.644	102	87
7.696	102	87
7.748	102	87
7.8	100	87
7.852	100	87
7.904	99	87
7.956	99	87
8.008	97	87
8.06	96	87
8.112	96	87
8.164	96	87
8.216	96	86
8.268	96	86
8.32	95	84
8.372	95	83
8.424	95	82
8.476	95	82
8.528	94	82
8.58	93	81
8.632	92	81
8.684	91	81
8.736	91	81
8.788	91	80
8.84	91	80
8.892	90	80
8.944	90	79
8.996	90	79
9.048	90	79
9.1	89	79
9.152	88	78
9.204	87	78
9.256	86	78
9.308	86	78
9.36	86	78
9.412	86	77
9.464	85	77
9.516	83	76
9.568	83	76
9.62	83	76
9.672	83	76
9.724	83	75
9.776	83	74
9.828	83	73
9.88	82	73
9.932	80	72
9.984	80	71
10.036	80	71
10.088	80	70
10.14	80	70
10.192	80	69
10.244	80	69
10.296	80	69
10.348	80	69
10.4	80	69
10.452	80	69
10.504	80	69
10.556	79	69
10.608	79	69
10.66	79	69
10.712	79	69
10.764	78	69
10.816	78	69
10.868	78	69
10.92	77	69
10.972	77	69
11.024	77	69
11.076	77	69
11.128	75	69
11.18	75	69
11.232	74	69
11.284	73	69
11.336	73	69
11.388	73	69
11.44	73	69
11.492	73	69
11.544	73	69
11.596	73	69
11.648	73	69
11.7	73	69
11.752	73	69
11.804	73	68
11.856	72	68
11.908	72	68
11.96	72	68
12.012	72	67
12.064	72	67
12.116	72	67
12.168	72	67
12.22	72	67
12.272	71	67
12.324	71	66
12.376	71	66
12.428	71	66
12.48	71	66
12.532	71	66
12.584	70	65
12.636	70	65
12.688	70	64
12.74	70	64
12.792	69	64
12.844	69	64
12.896	69	64
12.948	69	64
13	68	64
13.052	68	64
13.104	67	64
13.156	67	64
13.208	67	63
13.26	67	63
13.312	67	63
13.364	67	63
13.416	67	63
13.468	65	63
13.52	64	63
13.572	63	63
13.624	63	63
13.676	62	63
13.728	60	63
13.78	60	63
13.832	59	62
13.884	59	61
13.936	58	61
13.988	58	61
14.04	58	61
14.092	57	61
14.144	57	61
14.196	57	61
14.248	56	61
14.3	56	61
14.352	56	61
14.404	56	61
14.456	56	61
14.508	56	61
14.56	56	61
14.612	55	61
14.664	55	61
14.716	55	61
14.768	55	61
14.82	55	60
14.872	54	60
14.924	54	60
14.976	54	59
15.028	54	59
15.08	54	59
15.132	53	59
15.184	53	58
15.236	53	58
15.288	53	58
15.34	53	58
15.392	53	57
15.444	53	57
15.496	53	57
15.548	53	57
15.6	53	57
15.652	53	57
15.704	53	57
15.756	53	57
15.808	53	56
15.86	52	56
15.912	52	56
15.964	52	56
16.016	52	56
16.068	52	56
16.12	52	56
16.172	52	56
16.224	52	56
16.276	51	56
16.328	50	56
16.38	50	56
16.432	50	56
16.484	50	55
16.536	50	55
16.588	50	55
16.64	49	55
16.692	49	55
16.744	49	55
16.796	49	55
16.848	49	55
16.9	49	55
16.952	49	55
17.004	49	55
17.056	49	55
17.108	49	55
17.16	49	55
17.212	49	55
17.264	49	55
17.316	49	54
17.368	49	53
17.42	49	53
17.472	48	53
17.524	47	53
17.576	47	53
17.628	47	53
17.68	47	53
17.732	47	53
17.784	46	53
17.836	46	53
17.888	46	53
17.94	46	53
17.992	46	53
18.044	46	53
18.096	46	53
18.148	46	53
18.2	46	53
18.252	46	53
18.304	46	53
18.356	45	53
18.408	45	53
18.46	44	53
18.512	44	53
18.564	42	53
18.616	42	53
18.668	42	52
18.72	41	52
18.772	41	52
18.824	41	52
18.876	41	52
18.928	41	52
18.98	41	52
19.032	41	52
19.084	41	52
19.136	41	52
19.188	41	52
19.24	41	52
19.292	41	52
19.344	41	52
19.396	41	52
19.448	41	52
19.5	41	52
19.552	41	52
19.604	41	52
19.656	41	51
19.708	41	51
19.76	41	51
19.812	41	51
19.864	41	51
19.916	41	51
19.968	40	51
20.02	40	51
20.072	40	51
20.124	40	51
20.176	40	50
20.228	40	50
20.28	40	50
20.332	40	50
20.384	40	50
20.436	40	50
20.488	40	49
20.54	39	49
20.592	39	49
20.644	39	49
20.696	39	49
20.748	38	49
20.8	38	49
20.852	38	49
20.904	37	49
20.956	37	49
21.008	37	49
21.06	36	49
21.112	36	49
21.164	36	49
21.216	36	49
21.268	36	49
21.32	36	49
21.372	36	49
21.424	36	49
21.476	36	49
21.528	36	49
21.58	36	49
21.632	36	49
21.684	36	49
21.736	36	48
21.788	36	48
21.84	36	48
21.892	36	48
21.944	36	48
21.996	36	48
22.048	36	48
22.1	36	48
22.152	36	47
22.204	36	47
22.256	36	47
22.308	36	47
22.36	36	47
22.412	36	47
22.464	35	47
22.516	35	47
22.568	35	46
22.62	35	46
22.672	35	46
22.724	35	46
22.776	35	46
22.828	35	46
22.88	35	46
22.932	35	46
22.984	35	46
23.036	34	46
23.088	34	46
23.14	34	46
23.192	34	46
23.244	34	46
23.296	34	46
23.348	34	46
23.4	34	46
23.452	34	46
23.504	34	45
23.556	34	45
23.608	34	45
23.66	34	45
23.712	34	44
23.764	34	44
23.816	34	44
23.868	34	44
23.92	34	43
23.972	34	43
24.024	33	43
24.076	33	43
24.128	33	43
24.18	32	43
24.232	32	43
24.284	32	43
24.336	32	43
24.388	32	43
24.44	32	43
24.492	32	43
24.544	32	43
24.596	32	43
24.648	31	42
24.7	31	42
24.752	31	42
24.804	31	42
24.856	31	42
24.908	31	42
24.96	31	42
25.012	31	42
25.064	31	42
25.116	31	42
25.168	31	42
25.22	31	42
25.272	31	42
25.324	31	42
25.376	31	42
25.428	31	42
25.48	31	42
25.532	31	42
25.584	31	42
25.636	31	42
25.688	31	42
25.74	30	42
25.792	30	42
25.844	30	42
25.896	30	42
25.948	29	42
26	29	42
26.052	29	41
26.104	29	41
26.156	29	41
26.208	29	41
26.26	29	41
26.312	29	41
26.364	29	41
26.416	29	41
26.468	29	41
26.52	29	41
26.572	29	41
26.624	28	41
26.676	28	41
26.728	28	41
26.78	28	41
26.832	28	41
26.884	28	41
26.936	28	41
26.988	28	40
27.04	28	40
27.092	28	40
27.144	28	40
27.196	28	40
27.248	28	40
27.3	28	40
27.352	28	40
27.404	27	40
27.456	27	40
27.508	27	40
27.56	27	40
27.612	27	39
27.664	27	39
27.716	27	39
27.768	27	39
27.82	27	39
27.872	27	39
27.924	27	39
27.976	27	39
28.028	27	38
28.08	27	38
28.132	27	38
28.184	27	38
28.236	27	38
28.288	27	38
28.34	27	38
28.392	27	38
28.444	27	38
28.496	27	38
28.548	27	38
28.6	27	38
28.652	27	38
28.704	27	38
28.756	26	38
28.808	26	38
28.86	26	38
28.912	26	38
28.964	26	38
29.016	26	38
29.068	26	38
29.12	26	38
29.172	26	38
29.224	25	38
29.276	24	38
29.328	24	37
29.38	24	37
29.432	24	37
29.484	23	37
29.536	23	37
29.588	23	37
29.64	23	37
29.692	23	37
29.744	23	37
29.796	23	37
29.848	23	37
29.9	23	37
29.952	23	37
30.004	23	37
30.056	23	37
30.108	23	37
30.16	23	37
30.212	23	37
30.264	23	37
30.316	23	37
30.368	23	37
30.42	23	37
30.472	23	37
30.524	23	37
30.576	23	37
30.628	23	37
30.68	23	37
30.732	23	37
30.784	23	37
30.836	22	37
30.888	22	37
30.94	22	37
30.992	22	37
31.044	22	37
31.096	22	37
31.148	22	37
31.2	21	37
31.252	21	37
31.304	21	37
31.356	21	37
31.408	21	37
31.46	21	37
31.512	21	37
31.564	21	37
31.616	21	37
31.668	21	37
31.72	21	37
31.772	21	37
31.824	21	37
31.876	21	37
31.928	21	37
31.98	20	37
32.032	20	37
32.084	20	37
32.136	20	37
32.188	20	37
32.24	20	37
32.292	20	37
32.344	20	37
32.396	20	37
32.448	20	37
32.5	20	37
32.552	20	37
32.604	20	37
32.656	20	37
32.708	19	37
32.76	19	37
32.812	19	37
32.864	19	37
32.916	19	37
32.968	19	37
33.02	19	37
33.072	19	37
33.124	19	37
33.176	19	37
33.228	19	37
33.28	19	37
33.332	19	37
33.384	19	37
33.436	19	37
33.488	19	37
33.54	19	37
33.592	19	37
33.644	19	37
33.696	19	37
33.748	19	37
33.8	19	37
33.852	19	37
33.904	19	37
33.956	19	37
34.008	19	37
34.06	19	37
34.112	18	37
34.164	18	37
34.216	18	37
34.268	18	37
34.32	18	37
34.372	18	37
34.424	18	37
34.476	18	37
34.528	18	37
34.58	18	37
34.632	18	37
34.684	18	37
34.736	18	37
34.788	18	37
34.84	18	37
34.892	18	37
34.944	18	37
34.996	18	37
35.048	18	36
35.1	18	36
35.152	18	36
35.204	18	36
35.256	18	36
35.308	18	36
35.36	18	35
35.412	18	35
35.464	18	35
35.516	18	35
35.568	18	35
35.62	18	35
35.672	18	35
35.724	18	35
35.776	18	35
35.828	18	35
35.88	18	35
35.932	18	35
35.984	18	35
36.036	18	35
36.088	18	35
36.14	18	35
36.192	18	35
36.244	18	35
36.296	18	35
36.348	18	35
36.4	18	35
36.452	18	35
36.504	18	35
36.556	18	35
36.608	18	35
36.66	18	35
36.712	18	35
36.764	18	35
36.816	18	35
36.868	18	35
36.92	18	35
36.972	18	35
37.024	18	35
37.076	18	35
37.128	18	35
37.18	18	35
37.232	18	35
37.284	18	35
37.336	18	35
37.388	18	35
37.44	17	35
37.492	17	35
37.544	17	35
37.596	17	35
37.648	17	35
37.7	17	35
37.752	17	35
37.804	17	35
37.856	17	35
37.908	17	35
37.96	16	35
38.012	16	34
38.064	16	34
38.116	16	34
38.168	16	34
38.22	16	34
38.272	16	34
38.324	16	34
38.376	16	34
38.428	16	34
38.48	16	34
38.532	16	34
38.584	16	34
38.636	16	34
38.688	16	34
38.74	16	34
38.792	16	34
38.844	16	34
38.896	16	33
38.948	16	33
39	16	33
39.052	15	32
39.104	15	32
39.156	15	32
39.208	15	32
39.26	15	32
39.312	15	32
39.364	15	32
39.416	14	32
39.468	14	32
39.52	14	32
39.572	14	32
39.624	14	32
39.676	14	32
39.728	14	31
39.78	14	31
39.832	14	31
39.884	14	31
39.936	14	31
39.988	14	31
40.04	14	31
40.092	14	31
40.144	14	31
40.196	14	31
40.248	13	31
40.3	13	31
40.352	13	31
40.404	13	31
40.456	13	31
40.508	13	31
40.56	13	31
40.612	13	31
40.664	13	31
40.716	13	30
40.768	13	30
40.82	13	29
40.872	13	29
40.924	13	28
40.976	13	28
41.028	13	28
41.08	12	28
41.132	12	28
41.184	12	28
41.236	12	28
41.288	12	28
41.34	12	28
41.392	12	28
41.444	12	28
41.496	12	28
41.548	12	28
41.6	12	28
41.652	12	28
41.704	12	28
41.756	12	28
41.808	12	28
41.86	12	28
41.912	12	28
41.964	12	28
42.016	12	28
42.068	12	28
42.12	12	28
42.172	11	28
42.224	11	28
42.276	11	28
42.328	11	28
42.38	11	28
42.432	11	28
42.484	11	28
42.536	11	28
42.588	11	28
42.64	11	28
42.692	11	28
42.744	11	28
42.796	11	28
42.848	11	28
42.9	11	28
42.952	11	28
43.004	11	28
43.056	11	28
43.108	11	28
43.16	11	27
43.212	11	27
43.264	11	27
43.316	11	27
43.368	11	27
43.42	11	27
43.472	11	27
43.524	11	27
43.576	11	27
43.628	11	27
43.68	11	27
43.732	10	27
43.784	10	27
43.836	10	27
43.888	10	27
43.94	10	27
43.992	9	27
44.044	9	27
44.096	9	27
44.148	9	27
44.2	9	27
44.252	9	27
44.304	9	27
44.356	9	27
44.408	9	27
44.46	9	27
44.512	9	27
44.564	9	27
44.616	9	27
44.668	9	27
44.72	9	27
44.772	9	27
44.824	9	27
44.876	9	27
44.928	9	27
44.98	9	26
45.032	9	25
45.084	9	25
45.136	9	25
45.188	9	24
45.24	9	24
45.292	9	24
45.344	9	24
45.396	9	24
45.448	9	24
45.5	9	24
45.552	9	24
45.604	9	24
45.656	9	24
45.708	9	24
45.76	9	24
45.812	9	24
45.864	9	23
45.916	9	23
45.968	9	23
46.02	9	23
46.072	9	23
46.124	9	23
46.176	9	23
46.228	9	23
46.28	9	23
46.332	9	23
46.384	9	23
46.436	9	23
46.488	9	23
46.54	9	23
46.592	9	23
46.644	9	23
46.696	9	23
46.748	9	23
46.8	9	23
46.852	9	23
46.904	9	23
46.956	9	23
47.008	9	22
47.06	9	22
47.112	9	22
47.164	9	22
47.216	9	22
47.268	9	22
47.32	9	21
47.372	9	21
47.424	9	21
47.476	9	21
47.528	9	21
47.58	9	21
47.632	9	21
47.684	9	21
47.736	9	21
47.788	9	21
47.84	9	21
47.892	9	21
47.944	9	21
47.996	9	21
48.048	9	21
48.1	9	21
48.152	9	21
48.204	9	21
48.256	9	21
48.308	9	21
48.36	9	21
48.412	9	21
48.464	9	21
48.516	9	21
48.568	9	21
48.62	9	21
48.672	9	21
48.724	9	21
48.776	9	21
48.828	9	21
48.88	9	21
48.932	9	21
48.984	9	21
49.036	9	21
49.088	9	21
49.14	9	21
49.192	9	21
49.244	8	21
49.296	8	21
49.348	8	21
49.4	8	21
49.452	8	21
49.504	7	21
49.556	7	21
49.608	7	21
49.66	7	21
49.712	7	21
49.764	7	21
49.816	7	21
49.868	7	21
49.92	7	21
49.972	7	21
50.024	7	21
50.076	7	21
50.128	7	20
50.18	7	20
50.232	7	20
50.284	7	20
50.336	7	20
50.388	7	20
50.44	7	20
50.492	7	20
50.544	7	20
50.596	7	20
50.648	7	20
50.7	7	20
50.752	7	20
50.804	7	20
50.856	7	20
50.908	7	20
50.96	7	20
51.012	7	20
51.064	7	20
51.116	7	20
51.168	7	20
51.22	7	20
51.272	7	20
51.324	7	20
51.376	7	20
51.428	7	20
51.48	7	20
51.532	7	20
51.584	7	20
51.636	7	20
51.688	7	19
51.74	7	19
51.792	7	19
51.844	7	19
51.896	7	19
51.948	7	19
52	7	19
52.052	7	19
52.104	7	19
52.156	7	19
52.208	7	19
52.26	7	19
52.312	7	19
52.364	7	19
52.416	7	18
52.468	7	18
52.52	7	18
52.572	7	18
52.624	7	18
52.676	7	18
52.728	7	18
52.78	7	18
52.832	7	18
52.884	7	18
52.936	7	18
52.988	7	18
53.04	7	18
53.092	7	18
53.144	7	18
53.196	7	18
53.248	7	18
53.3	7	18
53.352	7	18
53.404	7	18
53.456	7	18
53.508	7	18
53.56	7	18
53.612	7	18
53.664	7	18
53.716	7	18
53.768	7	17
53.82	7	17
53.872	7	17
53.924	7	17
53.976	7	16
54.028	7	16
54.08	7	16
54.132	7	16
54.184	7	16
54.236	7	16
54.288	7	16
54.34	7	16
54.392	7	16
54.444	7	16
54.496	7	16
54.548	7	16
54.6	7	16
54.652	7	16
54.704	7	16
54.756	7	16
54.808	7	16
54.86	7	16
54.912	7	16
54.964	7	16
55.016	7	16
55.068	7	16
55.12	7	16
55.172	7	16
55.224	7	16
55.276	7	16
55.328	7	16
55.38	7	16
55.432	7	16
55.484	7	16
55.536	7	16
55.588	7	16
55.64	7	16
55.692	7	16
55.744	7	16
55.796	7	16
55.848	7	16
55.9	7	16
55.952	7	16
56.004	7	16
56.056	7	16
56.108	7	16
56.16	7	16
56.212	7	16
56.264	7	16
56.316	7	16
56.368	7	16
56.42	7	16
56.472	7	16
56.524	7	16
56.576	7	16
56.628	7	16
56.68	7	16
56.732	7	16
56.784	7	16
56.836	7	16
56.888	7	16
56.94	7	16
56.992	7	16
57.044	7	16
57.096	7	16
57.148	7	16
57.2	7	16
57.252	7	16
57.304	7	16
57.356	7	16
57.408	7	16
57.46	7	16
57.512	7	16
57.564	7	16
57.616	7	16
57.668	7	16
57.72	7	16
57.772	7	16
57.824	7	16
57.876	7	16
57.928	7	16
57.98	7	16
58.032	7	16
58.084	6	16
58.136	6	16
58.188	6	16
58.24	6	16
58.292	6	16
58.344	6	16
58.396	5	16
58.448	5	16
58.5	5	16
58.552	5	16
58.604	5	16
58.656	5	16
58.708	5	16
58.76	5	16
58.812	5	16
58.864	5	16
58.916	5	16
58.968	5	16
59.02	5	16
59.072	5	16
59.124	5	16
59.176	5	16
59.228	5	16
59.28	5	16
59.332	5	16
59.384	5	16
59.436	5	16
59.488	5	16
59.54	5	16
59.592	5	16
59.644	5	16
59.696	5	16
59.748	5	16
59.8	5	16
59.852	5	16
59.904	5	16
59.956	5	16
60.008	5	16
60.06	5	16
60.112	5	16
60.164	5	16
60.216	5	16
60.268	5	16
60.32	5	16
60.372	5	16
60.424	5	16
60.476	5	16
60.528	5	16
60.58	5	16
60.632	5	16
60.684	5	16
60.736	5	16
60.788	5	16
60.84	5	16
60.892	5	16
60.944	5	16
60.996	5	16
61.048	5	16
61.1	5	16
61.152	5	16
61.204	5	16
61.256	5	16
61.308	5	16
61.36	5	16
61.412	5	16
61.464	5	16
61.516	5	16
61.568	5	16
61.62	5	16
61.672	5	16
61.724	5	16
61.776	5	16
61.828	5	16
61.88	5	16
61.932	5	16
61.984	5	16
62.036	5	16
62.088	5	16
62.14	5	16
62.192	5	16
62.244	5	16
62.296	5	16
62.348	5	16
62.4	5	16
62.452	5	16
62.504	5	16
62.556	5	16
62.608	5	16
62.66	5	16
62.712	5	16
62.764	5	16
62.816	5	16
62.868	5	16
62.92	5	16
62.972	5	16
63.024	5	16
63.076	5	16
63.128	5	16
63.18	5	16
63.232	5	16
63.284	5	16
63.336	5	16
63.388	5	16
63.44	5	16
63.492	5	16
63.544	5	16
63.596	5	16
63.648	5	16
63.7	5	16
63.752	5	16
63.804	5	16
63.856	5	16
63.908	5	16
63.96	5	16
64.012	5	16
64.064	5	16
64.116	5	16
64.168	5	16
64.22	5	16
64.272	5	16
64.324	5	16
64.376	5	16
64.428	5	16
64.48	5	16
64.532	5	16
64.584	5	16
64.636	5	16
64.688	5	16
64.74	5	16
64.792	5	16
64.844	5	16
64.896	5	16
64.948	5	16
65	5	16
65.052	5	16
65.104	5	16
65.156	5	16
65.208	5	16
65.26	5	16
65.312	5	16
65.364	5	16
65.416	5	16
65.468	5	16
65.52	5	16
65.572	5	16
65.624	5	16
65.676	5	16
65.728	5	16
65.78	5	16
65.832	5	16
65.884	5	16
65.936	5	16
65.988	5	16
66.04	5	16
66.092	5	16
66.144	5	16
66.196	5	16
66.248	5	16
66.3	5	16
66.352	5	16
66.404	5	16
66.456	5	16
66.508	5	16
66.56	5	16
66.612	5	16
66.664	5	16
66.716	5	16
66.768	5	16
66.82	5	16
66.872	5	16
66.924	5	16
66.976	5	16
67.028	5	16
67.08	5	16
67.132	5	16
67.184	5	16
67.236	5	16
67.288	5	16
67.34	5	16
67.392	5	16
67.444	5	16
67.496	5	16
67.548	5	16
67.6	5	16
67.652	5	16
67.704	5	16
67.756	5	16
67.808	5	16
67.86	5	16
67.912	5	16
67.964	5	16
68.016	5	16
68.068	5	16
68.12	4	16
68.172	4	16
68.224	4	16
68.276	4	16
68.328	4	16
68.38	4	16
68.432	4	16
68.484	4	16
68.536	4	16
68.588	4	16
68.64	4	16
68.692	4	16
68.744	4	16
68.796	4	16
68.848	4	16
68.9	4	16
68.952	4	16
69.004	4	16
69.056	4	16
69.108	4	16
69.16	4	16
69.212	4	16
69.264	4	16
69.316	3	16
69.368	3	16
69.42	3	16
69.472	3	16
69.524	3	16
69.576	3	16
69.628	3	16
69.68	3	16
69.732	3	16
69.784	3	16
69.836	3	16
69.888	3	16
69.94	3	16
69.992	3	16
70.044	3	16
70.096	3	16
70.148	3	16
70.2	3	16
70.252	3	16
70.304	3	16
70.356	3	16
70.408	3	16
70.46	3	16
70.512	3	16
70.564	3	16
70.616	3	16
70.668	3	16
70.72	3	16
70.772	3	16
70.824	3	16
70.876	3	16
70.928	3	16
70.98	3	16
71.032	3	16
71.084	3	16
71.136	3	16
71.188	3	16
71.24	3	16
71.292	3	16
71.344	3	16
71.396	3	16
71.448	3	16
71.5	3	16
71.552	3	16
71.604	3	16
71.656	3	16
71.708	3	16
71.76	3	16
71.812	3	16
71.864	3	16
71.916	3	16
71.968	3	16
72.02	3	16
72.072	3	16
72.124	3	16
72.176	3	16
72.228	3	16
72.28	3	16
72.332	3	16
72.384	3	16
72.436	3	16
72.488	3	16
72.54	3	16
72.592	3	16
72.644	3	16
72.696	3	16
72.748	3	16
72.8	3	16
72.852	3	16
72.904	3	16
72.956	3	16
73.008	3	16
73.06	3	16
73.112	3	16
73.164	3	16
73.216	3	16
73.268	3	16
73.32	3	16
73.372	3	16
73.424	3	16
73.476	3	16
73.528	3	16
73.58	3	16
73.632	3	16
73.684	3	16
73.736	3	16
73.788	3	16
73.84	3	16
73.892	3	16
73.944	3	16
73.996	3	16
74.048	3	16
74.1	3	16
74.152	3	16
74.204	3	16
74.256	3	16
74.308	3	16
74.36	3	16
74.412	3	16
74.464	3	16
74.516	3	16
74.568	3	16
74.62	3	16
74.672	3	16
74.724	3	16
74.776	3	16
74.828	3	16
74.88	3	16
74.932	3	16
74.984	3	16
75.036	3	16
75.088	3	16
75.14	3	16
75.192	3	16
75.244	3	16
75.296	3	16
75.348	3	16
75.4	3	16
75.452	3	16
75.504	3	16
75.556	3	16
75.608	3	16
75.66	3	16
75.712	3	16
75.764	3	16
75.816	3	16
75.868	3	16
75.92	3	16
75.972	3	16
76.024	3	16
76.076	3	16
76.128	3	16
76.18	3	16
76.232	3	16
76.284	3	16
76.336	3	16
76.388	3	16
76.44	3	16
76.492	3	16
76.544	3	16
76.596	3	16
76.648	3	16
76.7	3	16
76.752	3	16
76.804	3	16
76.856	3	16
76.908	3	16
76.96	3	16
77.012	3	16
77.064	3	16
77.116	3	16
77.168	3	16
77.22	3	16
77.272	3	16
77.324	3	16
77.376	3	16
77.428	3	16
77.48	3	16
77.532	3	16
77.584	3	16
77.636	3	16
77.688	3	16
77.74	3	16
77.792	3	16
77.844	3	16
77.896	3	16
77.948	3	16
78	3	16
78.052	3	16
78.104	3	16
78.156	3	16
78.208	3	16
78.26	3	16
78.312	3	16
78.364	3	16
78.416	3	16
78.468	3	16
78.52	3	16
78.572	3	16
78.624	3	16
78.676	3	16
78.728	3	16
78.78	3	16
78.832	3	16
78.884	3	16
78.936	3	16
78.988	3	16
79.04	3	16
79.092	3	16
79.144	3	16
79.196	3	16
79.248	3	16
79.3	3	16
79.352	3	16
79.404	3	16
79.456	3	16
79.508	3	16
79.56	3	16
79.612	3	16
79.664	3	16
79.716	3	16
79.768	3	16
79.82	3	16
79.872	3	16
79.924	3	16
79.976	3	16
80.028	3	16
80.08	3	16
80.132	3	16
80.184	3	16
80.236	3	16
80.288	3	16
80.34	3	16
80.392	3	16
80.444	3	16
80.496	3	16
80.548	3	16
80.6	3	16
80.652	3	16
80.704	3	16
80.756	3	16
80.808	3	16
80.86	3	16
80.912	3	16
80.964	3	16
81.016	3	16
81.068	3	16
81.12	3	16
81.172	3	16
81.224	3	16
81.276	3	16
81.328	3	16
81.38	3	16
81.432	3	16
81.484	3	16
81.536	3	16
81.588	3	16
81.64	3	16
81.692	3	16
81.744	3	16
81.796	3	16
81.848	3	16
81.9	2	16
81.952	2	16
82.004	2	16
82.056	2	16
82.108	2	16
82.16	2	16
82.212	2	16
82.264	2	16
82.316	2	16
82.368	2	16
82.42	2	16
82.472	2	16
82.524	2	16
82.576	2	16
82.628	2	16
82.68	2	16
82.732	2	16
82.784	2	16
82.836	2	16
82.888	2	16
82.94	2	16
82.992	2	16
83.044	2	16
83.096	2	16
83.148	2	16
83.2	2	16
83.252	2	16
83.304	2	16
83.356	2	16
83.408	2	16
83.46	2	16
83.512	2	16
83.564	2	16
83.616	1	16
83.668	1	16
83.72	1	16
83.772	1	16
83.824	1	16
83.876	1	16
83.928	1	16
83.98	1	16
84.032	1	16
84.084	1	16
84.136	1	16
84.188	1	16
84.24	1	16
84.292	1	16
84.344	1	16
84.396	1	16
84.448	1	16
84.5	1	16
84.552	1	16
84.604	1	16
84.656	1	16
84.708	1	16
84.76	1	16
84.812	1	16
84.864	1	16
84.916	1	16
84.968	1	16
85.02	1	16
85.072	1	16
85.124	1	16
85.176	1	16
85.228	1	16
85.28	1	16
85.332	1	16
85.384	1	16
85.436	1	16
85.488	1	16
85.54	1	16
85.592	1	16
85.644	1	16
85.696	1	16
85.748	1	16
85.8	1	16
85.852	1	16
85.904	1	16
85.956	1	16
86.008	1	16
86.06	1	16
86.112	1	16
86.164	1	16
86.216	1	16
86.268	1	16
86.32	1	16
86.372	1	16
86.424	1	16
86.476	1	16
86.528	1	16
86.58	1	16
86.632	1	16
86.684	1	16
86.736	1	16
86.788	1	16
86.84	1	16
86.892	1	16
86.944	1	16
86.996	1	16
87.048	1	16
87.1	1	16
87.152	1	16
87.204	1	16
87.256	1	16
87.308	1	16
87.36	1	16
87.412	1	16
87.464	1	16
87.516	1	16
87.568	1	16
87.62	1	16
87.672	1	16
87.724	1	16
87.776	1	16
87.828	1	16
87.88	1	16
87.932	1	16
87.984	1	16
88.036	1	16
88.088	1	16
88.14	1	16
88.192	1	16
88.244	1	16
88.296	1	16
88.348	1	16
88.4	1	16
88.452	1	16
88.504	1	16
88.556	1	16
88.608	1	16
88.66	1	16
88.712	1	16
88.764	1	16
88.816	1	16
88.868	1	16
88.92	1	16
88.972	1	16
89.024	1	16
89.076	1	16
89.128	1	16
89.18	1	16
89.232	1	16
89.284	1	16
89.336	1	16
89.388	1	16
89.44	1	16
89.492	1	16
89.544	1	16
89.596	1	16
89.648	1	16
89.7	1	16
89.752	1	16
89.804	1	16
89.856	1	16
89.908	1	16
89.96	1	16
90.012	1	16
90.064	1	16
90.116	1	16
90.168	1	16
90.22	1	16
90.272	1	16
90.324	1	16
90.376	1	16
90.428	1	16
90.48	1	16
90.532	1	16
90.584	1	16
90.636	1	16
90.688	1	16
90.74	1	16
90.792	1	16
90.844	1	16
90.896	1	16
90.948	1	16
91	1	16
91.052	1	16
91.104	1	16
91.156	1	16
91.208	1	16
91.26	1	16
91.312	1	16
91.364	1	16
91.416	1	16
91.468	1	16
91.52	1	16
91.572	1	16
91.624	1	16
91.676	1	16
91.728	1	16
91.78	1	16
91.832	1	16
91.884	1	16
91.936	1	16
91.988	1	16
92.04	1	16
92.092	1	16
92.144	1	16
92.196	1	16
92.248	1	16
92.3	1	16
92.352	1	16
92.404	1	16
92.456	1	16
92.508	1	16
92.56	1	16
92.612	1	16
92.664	1	16
92.716	1	16
92.768	1	16
92.82	1	16
92.872	1	16
92.924	1	16
92.976	1	16
93.028	1	16
93.08	1	16
93.132	1	16
93.184	1	16
93.236	1	16
93.288	1	16
93.34	1	16
93.392	1	16
93.444	1	16
93.496	1	16
93.548	1	16
93.6	1	16
93.652	1	16
93.704	1	16
93.756	1	16
93.808	1	16
93.86	1	16
93.912	1	16
93.964	1	16
94.016	1	16
94.068	1	16
94.12	1	16
94.172	1	16
94.224	1	16
94.276	1	16
94.328	1	16
94.38	1	16
94.432	1	16
94.484	1	16
94.536	1	16
94.588	1	16
94.64	1	16
94.692	1	16
94.744	1	16
94.796	1	16
94.848	1	16
94.9	1	16
94.952	1	16
95.004	1	16
95.056	1	16
95.108	1	16
95.16	1	16
95.212	1	16
95.264	1	16
95.316	1	16
95.368	1	16
95.42	1	16
95.472	1	16
95.524	1	16
95.576	1	16
95.628	1	16
95.68	1	16
95.732	1	16
95.784	1	16
95.836	1	16
95.888	1	16
95.94	1	16
95.992	1	16
96.044	1	16
96.096	1	16
96.148	1	16
96.2	1	16
96.252	1	16
96.304	1	16
96.356	1	16
96.408	1	16
96.46	1	16
96.512	1	16
96.564	1	16
96.616	1	16
96.668	1	16
96.72	1	16
96.772	1	16
96.824	1	16
96.876	1	16
96.928	1	16
96.98	1	16
97.032	1	16
97.084	1	16
97.136	1	16
97.188	1	16
97.24	1	16
97.292	1	16
97.344	1	16
97.396	1	16
97.448	1	16
97.5	1	16
97.552	1	16
97.604	1	16
97.656	1	16
97.708	1	16
97.76	1	16
97.812	1	16
97.864	1	16
97.916	1	16
97.968	1	16
98.02	1	16
98.072	1	16
98.124	1	16
98.176	1	16
98.228	1	16
98.28	1	16
98.332	1	16
98.384	1	16
98.436	1	16
98.488	1	16
98.54	1	16
98.592	1	16
98.644	1	16
98.696	1	16
98.748	1	16
98.8	1	16
98.852	1	16
98.904	1	16
98.956	1	16
99.008	1	16
99.06	1	16
99.112	1	16
99.164	1	16
99.216	1	16
99.268	1	16
99.32	1	16
99.372	1	16
99.424	1	16
99.476	1	16
99.528	1	16
99.58	1	16
99.632	1	16
99.684	1	16
99.736	1	16
99.788	1	16
99.84	1	16
99.892	1	16
99.944	1	16
99.996	1	16
100.048	1	16
100.1	1	16
100.152	1	16
100.204	1	16
100.256	1	16
100.308	1	16
100.36	1	16
100.412	1	16
100.464	1	16
100.516	1	16
100.568	1	16
100.62	1	16
100.672	1	16
100.724	1	16
100.776	1	16
100.828	1	16
100.88	1	16
100.932	1	16
100.984	1	16
101.036	1	16
101.088	1	16
101.14	1	16
101.192	1	16
101.244	1	16
101.296	1	16
101.348	1	16
101.4	1	16
101.452	1	16
101.504	1	16
101.556	1	16
101.608	1	16
101.66	1	16
101.712	1	16
101.764	1	15
101.816	1	15
101.868	1	15
101.92	1	15
101.972	1	15
102.024	1	15
102.076	1	15
102.128	1	15
102.18	1	15
102.232	1	15
102.284	1	15
102.336	1	15
102.388	1	15
102.44	1	15
102.492	1	15
102.544	1	15
102.596	1	15
102.648	1	15
102.7	1	15
102.752	1	15
102.804	1	15
102.856	1	15
102.908	1	15
102.96	1	15
103.012	1	15
103.064	1	15
103.116	1	15
103.168	1	15
103.22	1	15
103.272	1	15
103.324	1	15
103.376	1	15
103.428	1	15
103.48	1	15
103.532	1	15
103.584	1	15
103.636	1	15
103.688	1	15
103.74	1	15
103.792	1	15
103.844	1	15
103.896	1	15
[truncated: 7,968 more rows]
